# Supplementary material for: 1-[6-Chloro-4-(2-chloro­phen­yl)-2-methyl-3-quinol­yl]ethanone
Source: Acta Crystallogr Sect E Struct Rep Online. 2010 Jul 14;66(Pt 8):o2002. doi: 10.1107/S1600536810026991 (PMC3007567; doi:10.1107/S1600536810026991)
Supplement: Supplementary file 2 [file e-66-o2002-Isup2.hkl]

#
# h,k,l, Fc-squared, Fo-squared, sigma(Fo-squared) and status flag
#
data_I
_shelx_title ' tk8_0m in P2(1)/n'
_shelx_refln_list_code          4
_shelx_F_calc_maximum      165.32
_exptl_crystal_F_000       679.92
_reflns_d_resolution_high  0.7696
 
loop_
 _symmetry_equiv_pos_as_xyz
 'x, y, z'
 '-x+1/2, y+1/2, -z+1/2'
 '-x, -y, -z'
 'x-1/2, -y-1/2, z-1/2'
 
_cell_length_a    10.3105
_cell_length_b    12.8882
_cell_length_c    11.7968
_cell_angle_alpha  90.000
_cell_angle_beta   93.367
_cell_angle_gamma  90.000
 
_shelx_F_squared_multiplier     1.000
 
loop_
 _refln_index_h
 _refln_index_k
 _refln_index_l
 _refln_F_squared_calc
 _refln_F_squared_meas
 _refln_F_squared_sigma
 _refln_observed_status
   2   0   0     8394.02     7903.27    121.44 o
   4   0   0     2115.74     2355.86     38.88 o
   6   0   0      457.46      382.32     10.54 o
   8   0   0     2128.60     2053.74     77.38 o
  10   0   0     3461.79     3289.85     59.49 o
  12   0   0      398.10      443.13     16.79 o
   1   1   0     1042.86     1030.90     10.41 o
   2   1   0     2107.78     2183.29     19.59 o
   3   1   0      121.80      119.28      2.21 o
   4   1   0     1092.43     1137.93     11.17 o
   5   1   0     1569.32     1715.25     21.43 o
   6   1   0      115.98       76.68      3.51 o
   7   1   0      148.86      164.12      5.08 o
   8   1   0       28.79       28.00      2.93 o
   9   1   0      169.06      177.51      6.09 o
  10   1   0       77.35      107.51     12.97 o
  11   1   0     1026.50      981.77     17.75 o
  12   1   0      393.96      412.59     11.14 o
  13   1   0       88.37      106.06      7.15 o
   0   2   0     1082.67     1110.04     14.42 o
   1   2   0     9730.45     9629.46     96.06 o
   2   2   0     4171.85     4388.42     42.46 o
   3   2   0     1571.87     1643.58     15.53 o
   4   2   0     1584.09     1542.33     14.99 o
   5   2   0      842.82      986.05     11.26 o
   6   2   0      191.22      194.86      3.54 o
   7   2   0      499.52      475.22     11.40 o
   8   2   0       39.58       38.44      3.36 o
   9   2   0     2181.86     2202.49     32.66 o
  10   2   0       28.06       31.57      3.66 o
  11   2   0      178.45      159.18      7.18 o
  12   2   0      529.33      521.24     17.80 o
  13   2   0        3.59        3.01      3.80 o
   1   3   0     3124.49     3239.08     35.23 o
   2   3   0     1060.49     1058.19     10.49 o
   3   3   0     6902.69     7169.60     69.23 o
   4   3   0     1069.86     1215.04     12.40 o
   5   3   0       93.99       76.89      2.24 o
   6   3   0        0.07        1.56      0.95 o
   7   3   0      570.81      571.87     10.47 o
   8   3   0      877.33      870.25     14.51 o
   9   3   0       78.98       75.11      4.73 o
  10   3   0       17.46        9.28      2.74 o
  11   3   0       51.32       63.66      5.79 o
  12   3   0       80.93       97.40      6.91 o
  13   3   0       66.01       69.86      6.00 o
   0   4   0       90.51       74.87      3.11 o
   1   4   0       43.04       43.11      1.77 o
   2   4   0      165.52      156.76      2.62 o
   3   4   0    15064.71    15016.92    131.69 o
   4   4   0      585.14      626.58      7.51 o
   5   4   0     3588.05     3656.04     33.95 o
   6   4   0      116.38      113.71      3.02 o
   7   4   0      424.54      429.09      8.06 o
   8   4   0      321.29      314.71      7.84 o
   9   4   0        6.16       13.21      2.79 o
  10   4   0       32.35       31.54      3.64 o
  11   4   0      478.20      484.05     11.63 o
  12   4   0       50.96       56.54      5.93 o
   1   5   0      556.02      527.03      7.03 o
   2   5   0       32.50       40.72      1.95 o
   3   5   0      445.60      456.69      5.85 o
   4   5   0     1018.34     1072.10     11.59 o
   5   5   0      563.35      575.56      7.49 o
   6   5   0      568.77      538.57      7.82 o
   7   5   0      791.02      820.68     10.23 o
   8   5   0        2.84        3.00      5.03 o
   9   5   0      174.09      162.36      9.92 o
  10   5   0       53.61       53.95      4.46 o
  11   5   0       11.88        7.57      5.18 o
  12   5   0       23.84       17.90      8.21 o
   0   6   0       84.74       81.46      2.93 o
   1   6   0      378.29      393.51      6.01 o
   2   6   0     1598.48     1635.61     20.31 o
   3   6   0      455.91      527.15      7.74 o
   4   6   0     3808.61     3800.43     35.33 o
   5   6   0        0.45        0.64      1.18 o
   6   6   0     4785.57     4852.23     45.11 o
   7   6   0       70.87       70.77      3.46 o
   8   6   0      333.69      320.41      9.58 o
   9   6   0      367.00      336.14     13.02 o
  10   6   0        0.02       -0.62      2.61 o
  11   6   0       50.50       47.96      5.43 o
  12   6   0      445.12      424.37     17.72 o
   1   7   0       48.57       60.95      3.85 o
   2   7   0       65.24       49.99      3.42 o
   3   7   0      166.25      169.83      4.21 o
   4   7   0       15.78       11.08      1.64 o
   5   7   0      822.59      835.69     11.58 o
   6   7   0     2341.03     2320.55     29.39 o
   7   7   0      929.78      894.50     12.62 o
   8   7   0        5.61        6.50      4.59 o
   9   7   0        6.32        3.44      2.84 o
  10   7   0       27.24       33.23      4.57 o
  11   7   0      220.89      251.83     28.10 o
  12   7   0      342.38      382.58     17.09 o
   0   8   0     4201.76     4330.65     56.38 o
   1   8   0      361.87      397.86      6.68 o
   2   8   0     2297.87     2404.86     26.26 o
   3   8   0       76.75       42.99      2.64 o
   4   8   0      802.18      869.59     12.04 o
   5   8   0      295.97      281.47      6.10 o
   6   8   0     3747.64     3698.51     39.49 o
   7   8   0      107.00      114.44      4.51 o
   8   8   0     1982.01     2008.33     32.54 o
   9   8   0      136.54      144.20      9.08 o
  10   8   0      323.88      341.81     14.87 o
  11   8   0       19.99       16.59      5.70 o
   1   9   0      447.58      485.89      7.91 o
   2   9   0      551.21      549.86     12.14 o
   3   9   0      473.16      433.30      8.70 o
   4   9   0        4.81        8.06      1.90 o
   5   9   0       89.81       84.31      4.80 o
   6   9   0      887.31      864.09     12.81 o
   7   9   0      769.81      764.68     18.67 o
   8   9   0       72.30       82.35      8.51 o
   9   9   0      472.73      547.88     18.75 o
  10   9   0      136.94      140.95     11.39 o
  11   9   0      337.43      389.78     17.01 o
   0  10   0       79.90       80.74     11.53 o
   1  10   0     2072.49     2133.29     27.66 o
   2  10   0       61.79       70.13      3.53 o
   3  10   0       84.11       86.10      3.97 o
   4  10   0        0.56        3.74      1.93 o
   5  10   0       62.90       65.18      3.97 o
   6  10   0        0.01       -1.40      1.75 o
   7  10   0      871.92      896.59     16.37 o
   8  10   0       94.68       82.84      8.12 o
   9  10   0     2808.40     2805.12     56.14 o
  10  10   0        0.02       -2.24      4.22 o
   1  11   0       13.49       13.29      2.48 o
   2  11   0      387.30      375.14      9.91 o
   3  11   0      302.00      297.07      6.69 o
   4  11   0       19.91       12.23      2.50 o
   5  11   0        0.01       -2.04      1.72 o
   6  11   0      428.63      445.41      9.04 o
   7  11   0       10.83       14.34      3.04 o
   8  11   0       58.69       66.55      7.74 o
   9  11   0      146.45      134.59     18.88 o
  10  11   0       26.01       30.91     14.12 o
   0  12   0     1639.67     1578.47     32.29 o
   1  12   0        7.22        5.97      2.26 o
   2  12   0      191.28      191.54      6.47 o
   3  12   0      454.17      445.05     10.01 o
   4  12   0       75.19       76.31      4.74 o
   5  12   0      187.67      181.02      5.78 o
   6  12   0       62.85       63.10      6.78 o
   7  12   0       32.71       34.27      6.19 o
   8  12   0      416.00      462.75     26.66 o
   9  12   0      450.89      454.45     18.03 o
   1  13   0      268.70      247.32      7.60 o
   2  13   0      390.68      392.18      9.68 o
   3  13   0      214.44      216.17      7.19 o
   4  13   0      231.71      226.85      7.43 o
   5  13   0       20.53       15.99      3.52 o
   6  13   0      261.85      279.43     10.14 o
   7  13   0        7.05        8.50      4.29 o
   8  13   0        7.81        0.72      4.28 o
   0  14   0       78.24       81.81      7.53 o
   1  14   0      217.97      217.81      7.52 o
   2  14   0        7.01       10.51      2.95 o
   3  14   0        1.55        1.86      2.43 o
   4  14   0      542.91      551.10     14.57 o
   5  14   0        9.37        6.27      4.06 o
   6  14   0      391.91      416.72     12.85 o
   7  14   0        0.18       -0.06      4.06 o
   1  15   0      331.42      334.32      9.64 o
   2  15   0      100.09      107.37      6.34 o
   3  15   0       33.12       30.59      4.88 o
   4  15   0       31.84       26.37      4.64 o
   5  15   0      114.94      120.31      8.03 o
   0  16   0       36.95       25.86      5.60 o
   1  16   0      237.48      243.81      9.15 o
   2  16   0      561.63      555.66     15.53 o
   3  16   0      119.61      140.98      8.98 o
 -13   0   1      153.93      198.86     19.60 o
 -11   0   1      512.49      488.31     24.64 o
  -9   0   1        2.33        3.19      3.11 o
  -7   0   1      647.43      634.48     15.54 o
  -5   0   1     9145.03     9210.50    141.95 o
  -3   0   1    10988.50    10341.73    320.66 o
  -1   0   1       33.77       24.09      2.08 o
   1   0   1     4761.30     3356.20     73.49 o
   3   0   1     9152.01     8414.03    135.31 o
   5   0   1      218.48      394.63     19.51 o
   7   0   1      421.98      486.52     13.26 o
   9   0   1      970.25      887.68     31.99 o
  11   0   1      283.06      316.03     13.20 o
  13   0   1      158.22      176.19     15.13 o
 -13   1   1       54.88       63.27      5.74 o
 -12   1   1      246.80      234.51      8.47 o
 -11   1   1       24.61       20.40      4.19 o
 -10   1   1        8.66        7.33      2.59 o
  -9   1   1      414.44      402.86      9.54 o
  -8   1   1      371.63      380.79      8.54 o
  -7   1   1     1372.81     1328.65     18.75 o
  -6   1   1     1256.21     1264.29     18.47 o
  -5   1   1     3006.09     3173.88     36.93 o
  -4   1   1      230.93      239.04      3.22 o
  -3   1   1       43.78       37.96      1.57 o
  -2   1   1     7011.99     7104.33     61.96 o
  -1   1   1     3743.44     3713.68     35.51 o
   0   1   1     2359.48     2382.11     23.10 o
   1   1   1       24.43       19.63      1.14 o
   2   1   1      540.49      539.99      6.85 o
   3   1   1     1319.40     1378.59     14.22 o
   4   1   1     1058.37     1104.64     11.17 o
   5   1   1     3746.08     3944.08     39.18 o
   6   1   1        0.74        6.23      0.90 o
   7   1   1      173.80      178.88      8.67 o
   8   1   1       29.11       26.86      3.72 o
   9   1   1       50.63       57.45      5.41 o
  10   1   1      183.21      165.96      8.78 o
  11   1   1        8.28       13.02      3.78 o
  12   1   1       50.99       59.20      5.24 o
  13   1   1      217.74      219.75      9.78 o
 -13   2   1       65.40       54.05      5.28 o
 -12   2   1       52.99       65.06      5.49 o
 -11   2   1        1.17        1.94      2.61 o
 -10   2   1      925.44      793.68     17.24 o
  -9   2   1      666.56      590.34     13.68 o
  -8   2   1       33.13       31.43      3.15 o
  -7   2   1       53.79       39.51      3.03 o
  -6   2   1     2599.12     2603.08     24.65 o
  -5   2   1      367.78      437.68      5.50 o
  -4   2   1      522.61      445.01      5.43 o
  -3   2   1      308.75      316.51      4.08 o
  -2   2   1     5874.45     5999.22     64.60 o
  -1   2   1     2683.48     2640.11     23.57 o
   0   2   1     2411.84     2479.19     24.10 o
   1   2   1      971.01      946.21      9.06 o
   2   2   1     1313.73     1280.65     12.18 o
   3   2   1      260.93      276.26      3.81 o
   4   2   1      175.71      129.11      2.50 o
   5   2   1      356.36      348.71      4.87 o
   6   2   1      339.81      313.15      4.68 o
   7   2   1      240.39      216.49      6.00 o
   8   2   1      139.63      128.77      5.22 o
   9   2   1      271.68      269.88      7.61 o
  10   2   1      562.51      544.46     11.80 o
  11   2   1        0.23       -2.40      2.36 o
  12   2   1      610.07      647.56     17.13 o
  13   2   1        1.51        1.13      3.07 o
 -13   3   1       92.23      116.28      7.27 o
 -12   3   1      431.37      411.85     17.01 o
 -11   3   1      416.53      432.63     11.01 o
 -10   3   1        0.03        0.01      2.30 o
  -9   3   1      827.14      731.65     13.56 o
  -8   3   1     1190.65     1158.04     17.86 o
  -7   3   1        0.63        3.22      1.85 o
  -6   3   1      145.74      133.35      3.68 o
  -5   3   1      699.20      657.68      7.85 o
  -4   3   1     4102.66     4303.19     38.95 o
  -3   3   1      865.28      866.60     10.25 o
  -2   3   1     2621.23     2792.66     25.42 o
  -1   3   1       83.28      100.15      1.91 o
   0   3   1     2680.53     2885.03     28.33 o
   1   3   1    20175.00    19979.34    252.36 o
   2   3   1    13690.43    13508.24    123.16 o
   3   3   1      123.43      124.32      2.70 o
   4   3   1      293.34      318.26      4.53 o
   5   3   1      106.23      109.15      3.88 o
   6   3   1      190.69      192.54      3.69 o
   7   3   1       31.22       32.79      2.23 o
   8   3   1       13.60       16.51      2.65 o
   9   3   1       68.18       65.88      4.48 o
  10   3   1      332.09      342.98      9.06 o
  11   3   1       69.56       71.04      5.14 o
  12   3   1       33.93       32.38      4.13 o
  13   3   1       12.34       13.25      4.70 o
 -13   4   1       36.54       29.78      5.26 o
 -12   4   1       42.88       40.07      5.21 o
 -11   4   1        5.46        4.97      2.79 o
 -10   4   1      576.21      541.97     11.91 o
  -9   4   1       17.42       10.35      2.68 o
  -8   4   1       22.39       17.71      3.41 o
  -7   4   1      353.28      360.14      7.65 o
  -6   4   1        1.57        1.52      1.09 o
  -5   4   1       60.52       49.52      2.11 o
  -4   4   1      158.29      192.77      3.74 o
  -3   4   1      151.88      161.27      3.02 o
  -2   4   1     5153.51     5132.91     45.68 o
  -1   4   1      115.86      133.79      2.61 o
   0   4   1     3574.13     3514.27     34.39 o
   1   4   1      211.85      220.59      3.67 o
   2   4   1      330.85      358.82      4.92 o
   3   4   1      421.70      387.50      5.09 o
   4   4   1      851.85      961.72     11.51 o
   5   4   1      179.52      168.57      3.48 o
   6   4   1     1878.13     1923.86     19.43 o
   7   4   1      109.56      118.54      4.51 o
   8   4   1     3311.26     3205.20     39.77 o
   9   4   1       49.31       56.01      4.10 o
  10   4   1       12.38       15.79      3.04 o
  11   4   1      124.33      142.02      6.83 o
  12   4   1       83.54       87.30     12.54 o
 -12   5   1      535.87      607.30     16.40 o
 -11   5   1      211.33      214.93      9.15 o
 -10   5   1      212.73      200.16     10.48 o
  -9   5   1        0.02       -2.33      2.04 o
  -8   5   1     1185.97     1146.30     17.90 o
  -7   5   1       30.65       31.19      2.40 o
  -6   5   1       93.80       96.35      4.53 o
  -5   5   1     1539.35     1599.02     16.61 o
  -4   5   1      146.47      149.09      3.21 o
  -3   5   1     4083.42     4319.63     39.28 o
  -2   5   1      454.37      501.93      6.04 o
  -1   5   1        3.26        3.14      0.90 o
   0   5   1        4.10        8.86      1.27 o
   1   5   1       56.89       44.49      1.91 o
   2   5   1      132.21      116.64      2.84 o
   3   5   1      908.92     1054.77     11.17 o
   4   5   1      348.49      301.01      4.67 o
   5   5   1      507.30      486.67      6.68 o
   6   5   1      201.49      217.58      4.35 o
   7   5   1       31.41       26.48      2.47 o
   8   5   1      356.73      362.97      8.46 o
   9   5   1      119.37      106.68      5.42 o
  10   5   1      124.66      129.74      6.16 o
  11   5   1      252.36      267.96     13.12 o
  12   5   1      165.81      180.63     12.84 o
 -12   6   1       32.20       38.84      6.17 o
 -11   6   1      307.79      319.76     11.21 o
 -10   6   1       60.86       57.59      5.42 o
  -9   6   1      362.13      356.93     10.71 o
  -8   6   1      971.44      974.93     18.87 o
  -7   6   1      239.05      227.40      4.80 o
  -6   6   1      259.84      272.60      5.16 o
  -5   6   1      732.53      696.42      9.81 o
  -4   6   1      191.06      242.71      4.92 o
  -3   6   1     2516.93     2612.76     24.93 o
  -2   6   1       81.94       88.12      5.87 o
  -1   6   1     5296.91     5171.56     85.14 o
   0   6   1       16.12       18.45      1.21 o
   1   6   1       22.22       51.32      2.51 o
   2   6   1      483.89      524.68     18.89 o
   3   6   1      469.75      465.18      6.03 o
   4   6   1      243.16      268.18      4.53 o
   5   6   1        2.32        7.31      1.35 o
   6   6   1       54.78       58.41      2.70 o
   7   6   1     1428.67     1374.19     15.40 o
   8   6   1       46.49       52.26      4.71 o
   9   6   1      959.30      965.30     24.37 o
  10   6   1       29.41       17.14      5.05 o
  11   6   1      107.87       93.88      9.35 o
  12   6   1       19.95       22.82      5.95 o
 -12   7   1      521.82      572.11     36.75 o
 -11   7   1      178.94      191.45      9.54 o
 -10   7   1      261.07      259.79      9.70 o
  -9   7   1        1.88        6.63      3.07 o
  -8   7   1     1184.27     1204.32     22.20 o
  -7   7   1       13.52        9.52      1.98 o
  -6   7   1       21.12       16.47      3.15 o
  -5   7   1      568.74      519.91      8.46 o
  -4   7   1      344.94      348.25      5.34 o
  -3   7   1     1089.93     1108.42     13.95 o
  -2   7   1        0.37        0.46      1.11 o
  -1   7   1       16.48       20.55      1.69 o
   0   7   1       62.58       60.15      2.07 o
   1   7   1     1989.33     2050.21     19.93 o
   2   7   1      238.56      219.86      6.45 o
   3   7   1       38.60       47.50      2.54 o
   4   7   1      317.12      331.59      5.13 o
   5   7   1     2441.57     2489.26     27.38 o
   6   7   1        8.95        7.40      1.74 o
   7   7   1     2041.62     1976.37     23.14 o
   8   7   1      421.92      422.40     11.16 o
   9   7   1       90.83      101.93      8.86 o
  10   7   1       51.71       48.64      6.92 o
  11   7   1      230.77      229.43     14.34 o
  12   7   1       14.89       18.74      7.49 o
 -11   8   1        2.08       -0.10      4.58 o
 -10   8   1      277.88      295.08     20.25 o
  -9   8   1       24.74       19.91      3.89 o
  -8   8   1       97.72       92.00      6.12 o
  -7   8   1      585.11      602.48     10.04 o
  -6   8   1      174.90      168.69      4.96 o
  -5   8   1      465.28      447.97      8.03 o
  -4   8   1      181.83      206.29      5.17 o
  -3   8   1      112.27      112.33      3.75 o
  -2   8   1     2123.73     2100.09     23.40 o
  -1   8   1      475.93      526.16      8.03 o
   0   8   1     1520.54     1461.59     15.17 o
   1   8   1      441.30      426.61      6.98 o
   2   8   1      817.58      901.51     11.88 o
   3   8   1     3274.75     3341.29     35.27 o
   4   8   1      810.65      819.02     11.50 o
   5   8   1      373.97      357.09      6.96 o
   6   8   1        1.94        0.42      1.89 o
   7   8   1      492.40      506.23     10.16 o
   8   8   1     1768.14     1819.17     29.93 o
   9   8   1      122.00      101.60      9.07 o
  10   8   1        2.62       -4.08      4.61 o
  11   8   1       23.91       17.70      5.90 o
 -11   9   1       91.08       93.51     10.09 o
 -10   9   1        9.02        3.62      4.47 o
  -9   9   1       64.50       71.69      6.12 o
  -8   9   1      538.62      518.29     13.35 o
  -7   9   1        1.23        2.66      1.71 o
  -6   9   1       80.63       79.78      4.00 o
  -5   9   1      172.06      172.95      5.10 o
  -4   9   1     2104.80     2117.02     24.56 o
  -3   9   1      195.66      211.98      5.97 o
  -2   9   1       29.83       29.87      2.58 o
  -1   9   1       68.57       79.30      3.34 o
   0   9   1      788.96      814.66     12.04 o
   1   9   1      185.83      218.88      5.29 o
   2   9   1      291.33      253.95      6.81 o
   3   9   1       21.79       25.68      2.69 o
   4   9   1      507.90      529.29      8.90 o
   5   9   1       49.67       47.81      3.16 o
   6   9   1     1222.05     1196.30     16.07 o
   7   9   1      182.38      189.24      5.50 o
   8   9   1      376.24      380.47     18.88 o
   9   9   1      260.80      267.49     12.93 o
  10   9   1      275.11      278.26     35.16 o
  11   9   1       28.85       38.74      7.33 o
 -10  10   1       94.89       83.61      9.17 o
  -9  10   1        8.16        6.38      3.46 o
  -8  10   1        1.90        0.33      2.83 o
  -7  10   1      294.51      273.30      7.73 o
  -6  10   1       64.97       67.51      3.95 o
  -5  10   1       96.84       87.85      4.24 o
  -4  10   1      242.88      238.86      9.07 o
  -3  10   1        4.22        4.14      1.79 o
  -2  10   1      829.89      853.12     12.24 o
  -1  10   1      173.53      158.58      6.51 o
   0  10   1        0.96        2.63      1.87 o
   1  10   1       44.50       45.05      3.37 o
   2  10   1     1809.13     1761.90     20.97 o
   3  10   1       77.17       72.88      3.62 o
   4  10   1     1147.97     1126.50     15.30 o
   5  10   1        8.46        4.10      1.91 o
   6  10   1      169.38      167.67      5.34 o
   7  10   1       68.32       65.79      4.56 o
   8  10   1      108.82      104.09      9.16 o
   9  10   1      175.75      185.57     13.55 o
  10  10   1        0.22       -5.40      3.60 o
 -10  11   1       34.53       50.89      7.94 o
  -9  11   1       21.15       27.14      7.49 o
  -8  11   1      309.42      353.67     11.41 o
  -7  11   1      181.45      182.92      5.93 o
  -6  11   1      125.15      128.77      5.47 o
  -5  11   1      220.51      236.88      6.38 o
  -4  11   1       50.13       52.12      3.86 o
  -3  11   1        0.06        2.08      1.71 o
  -2  11   1       42.62       46.95      3.63 o
  -1  11   1      151.40      167.72      5.77 o
   0  11   1      277.49      275.27      7.30 o
   1  11   1      388.97      387.93      8.80 o
   2  11   1      243.69      237.71      8.59 o
   3  11   1        6.22        8.75      1.97 o
   4  11   1       32.50       32.20      3.22 o
   5  11   1      295.23      294.61      6.97 o
   6  11   1      508.32      495.55     11.09 o
   7  11   1      266.39      245.22      7.81 o
   8  11   1        0.21       -0.21      4.03 o
   9  11   1      172.70      196.09     13.13 o
  -9  12   1        1.25       -1.33      6.92 o
  -8  12   1        9.12        8.43      4.55 o
  -7  12   1      209.63      188.80      6.39 o
  -6  12   1       13.69       17.44      2.75 o
  -5  12   1      185.77      178.98      5.83 o
  -4  12   1        4.81        5.51      2.80 o
  -3  12   1      150.10      152.20      6.24 o
  -2  12   1        0.59        1.49      2.15 o
  -1  12   1       30.54       29.04      5.03 o
   0  12   1      892.24      903.14     15.39 o
   1  12   1      477.69      497.68     10.58 o
   2  12   1        4.16        5.70      2.22 o
   3  12   1      961.79      923.72     18.09 o
   4  12   1       19.44       14.53      2.76 o
   5  12   1       91.86      100.24      5.66 o
   6  12   1      149.37      160.90      7.21 o
   7  12   1        0.02       -0.58      2.39 o
   8  12   1       11.71       11.20      7.21 o
   9  12   1       30.96       42.87      7.34 o
  -8  13   1      134.19      160.33     12.12 o
  -7  13   1      378.49      395.70     15.28 o
  -6  13   1      447.29      462.14     15.31 o
  -5  13   1      263.98      245.03      7.83 o
  -4  13   1        2.32        1.32      2.41 o
  -3  13   1      532.42      542.88     15.32 o
  -2  13   1      146.17      148.36      6.37 o
  -1  13   1       60.15       68.55      4.81 o
   0  13   1       86.37       85.47      7.57 o
   1  13   1      677.44      668.69     13.13 o
   2  13   1       40.24       37.96      3.81 o
   3  13   1       20.66       24.00      3.33 o
   4  13   1      294.53      301.72     10.19 o
   5  13   1      299.96      303.46     20.39 o
   6  13   1        1.45        1.41      2.92 o
   7  13   1      172.91      176.05     11.15 o
   8  13   1        3.41       -0.67      4.14 o
  -7  14   1       88.53       99.40      9.27 o
  -6  14   1      226.70      238.09      9.81 o
  -5  14   1       42.98       39.69      4.18 o
  -4  14   1      129.23      124.53      7.99 o
  -3  14   1      162.70      165.98      7.14 o
  -2  14   1      431.10      438.41     10.74 o
  -1  14   1     1220.81     1242.98     21.48 o
   0  14   1        0.00       -2.75      2.30 o
   1  14   1      208.58      206.39     10.28 o
   2  14   1       92.01       90.40      6.53 o
   3  14   1       54.58       51.56      5.38 o
   4  14   1       77.80       61.98      5.82 o
   5  14   1        0.56       -1.84      2.92 o
   6  14   1       82.03       88.54      6.98 o
   7  14   1      204.82      222.60     11.94 o
  -5  15   1        2.09        4.09      3.65 o
  -4  15   1      321.59      321.64     12.56 o
  -3  15   1      365.35      376.86     15.18 o
  -2  15   1      199.42      213.95      7.88 o
  -1  15   1       72.28       77.94      5.53 o
   0  15   1        3.36        6.38      2.76 o
   1  15   1      267.45      245.24     15.56 o
   2  15   1      283.37      281.54     10.53 o
   3  15   1       21.18       21.80      4.33 o
   4  15   1      469.55      454.71     17.51 o
   5  15   1        9.10        6.76      3.60 o
  -3  16   1       46.27       42.46      5.52 o
  -2  16   1      183.95      189.22      8.04 o
  -1  16   1        3.19        2.74      2.88 o
   0  16   1      168.18      166.92      9.57 o
   1  16   1       99.54       95.54     14.84 o
   2  16   1      206.06      193.73     12.10 o
   3  16   1       28.78       35.51      5.49 o
 -12   0   2     2483.40     2410.89     48.72 o
 -10   0   2     2290.47     2086.53     41.41 o
  -8   0   2        9.22        8.21      7.49 o
  -6   0   2      118.28      142.78      6.40 o
  -4   0   2     2285.45     2269.92     29.99 o
  -2   0   2    22023.58    20596.53    452.03 o
   0   0   2        0.25       -0.24      0.40 o
   2   0   2      267.32      195.12      4.96 o
   4   0   2      384.10      348.59      9.34 o
   6   0   2     9088.61     9031.62    128.59 o
   8   0   2     2459.01     2607.53     47.12 o
  10   0   2      160.85      125.41     13.40 o
  12   0   2        1.14        6.97      4.38 o
 -13   1   2        0.32        4.90      3.88 o
 -12   1   2      120.37      123.18      6.95 o
 -11   1   2      238.48      214.48      7.60 o
 -10   1   2        8.12       16.09      2.93 o
  -9   1   2       50.44       55.21      4.08 o
  -8   1   2      235.03      232.60      6.66 o
  -7   1   2       41.35       38.05      3.04 o
  -6   1   2      691.27      635.71     10.59 o
  -5   1   2     1863.22     1884.59     18.17 o
  -4   1   2      673.06      645.06      7.80 o
  -3   1   2      545.55      538.79      6.10 o
  -2   1   2      310.64      298.88      4.21 o
  -1   1   2      755.72      779.49      7.84 o
   0   1   2      142.84      133.14      1.97 o
   1   1   2     1353.37     1388.00     12.87 o
   2   1   2     1578.61     1538.40     14.43 o
   3   1   2     1379.14     1420.78     13.73 o
   4   1   2     1152.82     1176.14     13.27 o
   5   1   2        2.32        3.08      0.89 o
   6   1   2      291.20      312.18      4.75 o
   7   1   2       13.57       13.51      1.35 o
   8   1   2      517.43      526.26     10.32 o
   9   1   2      147.91      141.02     12.72 o
  10   1   2      621.20      648.12     14.98 o
  11   1   2        3.48        5.49      2.81 o
  12   1   2      118.24      132.29      7.30 o
  13   1   2        8.54       10.29      4.41 o
 -13   2   2       82.81       76.02      6.12 o
 -12   2   2      229.67      231.94      8.56 o
 -11   2   2      397.61      392.56     11.98 o
 -10   2   2     1037.47      918.10     16.28 o
  -9   2   2      704.28      651.50     12.53 o
  -8   2   2      426.75      389.32      8.71 o
  -7   2   2        1.19       -1.47      1.71 o
  -6   2   2      443.77      426.66      5.65 o
  -5   2   2     1035.19     1217.45     12.62 o
  -4   2   2     2940.53     3109.83     28.66 o
  -3   2   2     9728.32     9684.55     88.03 o
  -2   2   2     1640.53     1613.44     29.74 o
  -1   2   2     1099.17     1005.67     14.93 o
   0   2   2    27332.14    26911.86    336.21 o
   1   2   2     2325.25     2465.75     24.72 o
   2   2   2     6398.08     6407.88     56.42 o
   3   2   2     3762.42     3938.15     38.83 o
   4   2   2      404.34      408.67      5.31 o
   5   2   2     3838.55     4125.36     40.90 o
   6   2   2       23.40       34.44      2.78 o
   7   2   2     3053.65     3028.14     29.08 o
   8   2   2      872.30      892.59     14.58 o
   9   2   2       97.19      117.93      5.43 o
  10   2   2      541.06      525.79     15.13 o
  11   2   2       56.36       50.85      4.64 o
  12   2   2      128.87      146.05      8.98 o
  13   2   2      115.74      114.51      8.62 o
 -13   3   2      282.72      280.95      9.86 o
 -12   3   2      179.99      177.16      8.09 o
 -11   3   2        5.49        0.32      2.69 o
 -10   3   2       33.43       30.01      3.58 o
  -9   3   2      489.99      521.83     12.70 o
  -8   3   2       19.54       18.12      2.71 o
  -7   3   2      119.30      120.30      4.74 o
  -6   3   2      840.76      781.72      9.21 o
  -5   3   2      307.53      278.05      4.41 o
  -4   3   2      732.82      762.23      8.62 o
  -3   3   2     1074.66     1124.92     12.76 o
  -2   3   2     4460.07     4462.52     39.90 o
  -1   3   2      169.81      139.41      2.50 o
   0   3   2     5299.60     5508.38     53.07 o
   1   3   2     1054.47     1132.13     11.11 o
   2   3   2     1085.63     1170.70     11.63 o
   3   3   2     3130.86     3188.24     29.15 o
   4   3   2      285.70      301.08      4.95 o
   5   3   2     3592.14     3754.58     34.74 o
   6   3   2      571.94      632.62      8.01 o
   7   3   2      280.35      285.38      4.93 o
   8   3   2       69.64       68.39      4.14 o
   9   3   2      838.16      816.97     14.39 o
  10   3   2        7.90        8.52      2.65 o
  11   3   2       21.27       20.60      3.47 o
  12   3   2      264.20      271.39     10.91 o
 -12   4   2        0.02        5.87      3.67 o
 -11   4   2       84.41       87.00      5.83 o
 -10   4   2        6.34       -0.39      2.39 o
  -9   4   2     1219.01     1224.19     21.05 o
  -8   4   2        1.50        3.12      2.27 o
  -7   4   2     3680.42     3671.11     38.86 o
  -6   4   2        1.25       -0.94      0.99 o
  -5   4   2     2364.94     2328.52     22.77 o
  -4   4   2      274.28      265.61      4.84 o
  -3   4   2        4.44       11.97      1.14 o
  -2   4   2      287.99      246.13      3.78 o
  -1   4   2     1220.27     1258.82     28.19 o
   0   4   2      591.99      675.26      7.39 o
   1   4   2    11892.82    11928.08    120.22 o
   2   4   2     1993.17     2200.74     20.70 o
   3   4   2     9622.46    10120.29     88.68 o
   4   4   2       50.07       49.71      2.00 o
   5   4   2     3352.90     3530.78     32.99 o
   6   4   2     1789.06     1798.45     18.45 o
   7   4   2       35.01       33.77      2.13 o
   8   4   2      142.85      137.28      5.32 o
   9   4   2      947.93      942.67     20.92 o
  10   4   2      139.79      140.71      6.37 o
  11   4   2     1388.65     1401.07     26.97 o
  12   4   2       26.30       16.73      5.29 o
 -12   5   2        6.93        6.69      3.80 o
 -11   5   2      232.32      237.91     10.90 o
 -10   5   2       15.44       19.91      3.28 o
  -9   5   2      144.61      158.73      7.88 o
  -8   5   2     2030.06     1971.85     27.07 o
  -7   5   2      307.37      299.47      6.23 o
  -6   5   2        7.51        8.80      1.43 o
  -5   5   2       17.40       16.17      1.58 o
  -4   5   2        1.40        4.39      1.09 o
  -3   5   2      860.14     1003.56     10.99 o
  -2   5   2      604.35      686.48      7.91 o
  -1   5   2        0.34        0.53      0.75 o
   0   5   2     2249.67     2272.37     23.55 o
   1   5   2     1113.39     1135.66     12.74 o
   2   5   2      187.23      194.23      3.32 o
   3   5   2     1752.78     1847.49     18.16 o
   4   5   2     1174.51     1240.48     13.19 o
   5   5   2      978.79      987.20     12.38 o
   6   5   2     1023.24     1048.07     12.10 o
   7   5   2     1184.43     1158.08     13.39 o
   8   5   2      125.18      129.77      5.28 o
   9   5   2        0.02        0.80      2.13 o
  10   5   2       74.91       67.69      5.91 o
  11   5   2      131.00      156.03     11.30 o
  12   5   2      401.06      449.64     17.92 o
 -12   6   2       24.95       22.90      4.70 o
 -11   6   2        1.13       -3.17      2.99 o
 -10   6   2        0.55       -1.30      2.80 o
  -9   6   2        8.19       11.46      3.24 o
  -8   6   2     2400.60     2456.82     35.36 o
  -7   6   2      489.19      481.61      7.48 o
  -6   6   2     4875.08     4923.95     45.94 o
  -5   6   2       82.04       74.58      3.48 o
  -4   6   2     1535.02     1599.69     16.65 o
  -3   6   2     1627.01     1780.16     17.95 o
  -2   6   2      746.49      798.47      9.15 o
  -1   6   2        2.25        4.11      0.89 o
   0   6   2     5304.07     5438.77     48.84 o
   1   6   2      898.79     1051.82     11.19 o
   2   6   2     6976.20     7247.25     64.42 o
   3   6   2     1074.28     1177.57     12.56 o
   4   6   2     2578.08     2573.93     24.96 o
   5   6   2      874.59      944.47     11.09 o
   6   6   2      315.07      329.76      6.29 o
   7   6   2      677.83      649.39      8.99 o
   8   6   2        1.99       -0.10      2.31 o
   9   6   2       19.59       20.36      4.63 o
  10   6   2     1074.14     1094.44     54.18 o
  11   6   2       63.46       57.96      7.62 o
  12   6   2      517.68      529.86     19.92 o
 -12   7   2       15.92       16.40      4.54 o
 -11   7   2       41.57       40.16      5.20 o
 -10   7   2      640.32      639.26     16.03 o
  -9   7   2     1501.95     1460.05     26.51 o
  -8   7   2       48.48       49.65      4.76 o
  -7   7   2       17.30       16.67      2.21 o
  -6   7   2      457.00      425.83      9.28 o
  -5   7   2       65.11       60.29      3.16 o
  -4   7   2      435.20      461.50      7.00 o
  -3   7   2      203.23      182.60      3.56 o
  -2   7   2        3.52        0.68      0.77 o
  -1   7   2       23.87       23.71      1.45 o
   0   7   2     2037.71     2036.50     20.08 o
   1   7   2      810.95      842.92      9.62 o
   2   7   2      618.72      631.39      8.42 o
   3   7   2      405.01      416.83      5.89 o
   4   7   2     1114.28     1137.71     12.69 o
   5   7   2      121.52      129.93      4.05 o
   6   7   2      465.79      426.23      7.61 o
   7   7   2        9.41        9.47      2.27 o
   8   7   2      135.22      123.29      9.14 o
   9   7   2        2.39        0.38      3.60 o
  10   7   2       41.92       26.77      5.70 o
  11   7   2      135.51      124.14     10.75 o
 -11   8   2       68.30       71.77      7.68 o
 -10   8   2      544.24      561.79     32.83 o
  -9   8   2       99.53      113.15      7.33 o
  -8   8   2      106.68      102.18      6.74 o
  -7   8   2        0.95        0.72      2.29 o
  -6   8   2      150.16      153.39      5.83 o
  -5   8   2      766.69      763.16     11.39 o
  -4   8   2     1550.34     1545.93     18.81 o
  -3   8   2      172.31      161.20      4.51 o
  -2   8   2     1488.03     1458.69     17.42 o
  -1   8   2      124.86      124.62      3.01 o
   0   8   2      373.22      413.20      5.97 o
   1   8   2      678.28      639.84      8.02 o
   2   8   2      157.91      180.47      4.67 o
   3   8   2     1084.99     1069.82     13.76 o
   4   8   2        6.11        4.16      1.61 o
   5   8   2        9.84        9.09      1.85 o
   6   8   2      755.52      796.00     11.77 o
   7   8   2      196.67      199.89      7.91 o
   8   8   2       48.81       56.92     12.39 o
   9   8   2      525.03      535.69     18.30 o
  10   8   2        0.10        3.36      9.08 o
  11   8   2      233.41      248.29     13.35 o
 -11   9   2      110.63      109.65     11.72 o
 -10   9   2       12.19       14.37      3.98 o
  -9   9   2      271.16      277.27     11.48 o
  -8   9   2      122.94      126.42      7.51 o
  -7   9   2        0.13        1.55      1.70 o
  -6   9   2      105.74      110.90      4.66 o
  -5   9   2      843.15      831.85     12.43 o
  -4   9   2        8.61        7.31      1.96 o
  -3   9   2      131.46      131.88      4.82 o
  -2   9   2      198.44      214.00      5.16 o
  -1   9   2      333.08      351.32      6.58 o
   0   9   2       21.24       28.20      3.41 o
   1   9   2      746.67      766.16     10.82 o
   2   9   2        0.74        2.56      1.49 o
   3   9   2      647.23      656.68     11.26 o
   4   9   2        2.72        2.29      1.63 o
   5   9   2      292.25      258.80      5.95 o
   6   9   2        1.66       -2.05      1.91 o
   7   9   2       27.02       33.74      3.42 o
   8   9   2      706.76      687.04     20.58 o
   9   9   2        0.43        2.13      4.18 o
  10   9   2      111.06      126.02     14.99 o
  11   9   2       38.66       26.01      6.40 o
 -10  10   2       11.01        8.46      3.98 o
  -9  10   2       65.27       67.86      6.14 o
  -8  10   2       30.37       30.16      4.41 o
  -7  10   2      591.63      588.10     10.71 o
  -6  10   2      829.99      859.41     13.32 o
  -5  10   2       47.87       47.74      3.33 o
  -4  10   2       30.54       31.57      2.83 o
  -3  10   2     2803.06     2739.94     33.09 o
  -2  10   2      206.24      216.17      5.48 o
  -1  10   2     3259.88     3271.21     39.73 o
   0  10   2      125.39      124.59      4.94 o
   1  10   2       28.26       30.56      2.68 o
   2  10   2       37.73       38.87      2.83 o
   3  10   2       22.37       23.08      2.38 o
   4  10   2        5.60        4.66      1.80 o
   5  10   2      600.35      637.79     12.20 o
   6  10   2      134.56      137.60      5.69 o
   7  10   2      971.65     1000.20     17.01 o
   8  10   2      144.37      115.13      9.68 o
   9  10   2      772.52      762.80     23.12 o
  10  10   2       21.15       24.48     12.54 o
 -10  11   2       87.04      101.27     10.18 o
  -9  11   2      116.45      126.11      8.48 o
  -8  11   2       45.70       51.09      5.52 o
  -7  11   2       14.54       11.99      2.58 o
  -6  11   2      994.39     1038.05     15.57 o
  -5  11   2     1375.56     1367.60     18.53 o
  -4  11   2       66.73       72.55      4.58 o
  -3  11   2       47.85       47.90      3.83 o
  -2  11   2      135.04      146.94      7.77 o
  -1  11   2      305.23      313.77      7.92 o
   0  11   2       41.91       33.49      3.23 o
   1  11   2       95.96       87.80      4.73 o
   2  11   2       25.41       27.53      3.02 o
   3  11   2       74.47       70.36      3.78 o
   4  11   2     1319.79     1297.71     46.38 o
   5  11   2      222.47      232.98      9.10 o
   6  11   2       82.88       87.02      5.30 o
   7  11   2        4.02        5.46      2.60 o
   8  11   2       26.18       12.21      4.84 o
   9  11   2      151.34      146.51     13.11 o
  -9  12   2      161.10      166.98     12.63 o
  -8  12   2        4.50        5.15      3.47 o
  -7  12   2      255.54      263.62      8.35 o
  -6  12   2       13.09       11.95      3.56 o
  -5  12   2      259.48      259.50      9.09 o
  -4  12   2      210.86      201.00      6.88 o
  -3  12   2      520.71      508.89     11.42 o
  -2  12   2     1015.38     1006.13     16.74 o
  -1  12   2      711.14      721.91     13.42 o
   0  12   2      241.78      242.68      7.26 o
   1  12   2      179.61      177.39      6.16 o
   2  12   2       32.18       27.21      3.22 o
   3  12   2      140.28      149.45      7.52 o
   4  12   2       71.99       67.17      8.63 o
   5  12   2       22.92       15.48      3.01 o
   6  12   2      854.70      873.16     16.20 o
   7  12   2       94.18       87.11      5.68 o
   8  12   2       80.65       95.36      9.37 o
   9  12   2      760.92      732.91     36.60 o
  -8  13   2       74.96       79.26      8.97 o
  -7  13   2       15.71       16.44      3.97 o
  -6  13   2      155.52      139.70      6.90 o
  -5  13   2       20.12       20.24      3.36 o
  -4  13   2      659.89      649.69     13.28 o
  -3  13   2        1.62       -0.41      2.30 o
  -2  13   2      161.59      168.97      6.55 o
  -1  13   2      819.61      777.85     29.54 o
   0  13   2      350.47      360.58      9.24 o
   1  13   2       86.44       81.46      5.99 o
   2  13   2       36.51       37.87      4.59 o
   3  13   2        0.03       -2.61      2.72 o
   4  13   2      711.88      691.58     16.46 o
   5  13   2       38.89       38.74      4.78 o
   6  13   2        0.90       -2.70      3.42 o
   7  13   2       63.57       65.62      6.02 o
   8  13   2      251.61      306.05     31.70 o
  -7  14   2       36.66       25.27      5.61 o
  -6  14   2     1297.14     1299.14     21.77 o
  -5  14   2        1.55        0.93      2.57 o
  -4  14   2      127.27      121.71      6.58 o
  -3  14   2      185.44      188.35     11.61 o
  -2  14   2      420.74      412.07     10.40 o
  -1  14   2      446.50      452.29     10.93 o
   0  14   2      130.46      129.98      6.52 o
   1  14   2        0.12        2.34      2.93 o
   2  14   2      558.59      559.63     14.80 o
   3  14   2        3.58        4.56      3.10 o
   4  14   2      114.89      126.36      7.96 o
   5  14   2       19.28       12.52      3.82 o
   6  14   2       45.03       44.76      5.41 o
   7  14   2      355.71      357.80     15.13 o
  -5  15   2       91.13      101.69      6.82 o
  -4  15   2       28.62       24.11      3.85 o
  -3  15   2        0.15       -1.04      2.95 o
  -2  15   2        9.33        8.37      4.28 o
  -1  15   2       52.93       60.85      4.95 o
   0  15   2        6.42        1.23      3.10 o
   1  15   2       90.77      103.73      7.42 o
   2  15   2      112.65       96.26      8.08 o
   3  15   2      308.86      298.85     11.09 o
   4  15   2       27.76       35.89      5.14 o
   5  15   2       79.69       70.83      6.60 o
  -3  16   2        2.03       -2.51      2.66 o
  -2  16   2       16.36       12.44      3.41 o
  -1  16   2        3.10        0.94      3.33 o
   0  16   2      138.41      135.49     17.47 o
   1  16   2      597.21      561.10     15.75 o
   2  16   2       17.50       14.11      4.31 o
   3  16   2      740.93      721.08     18.46 o
 -13   0   3      220.89      216.61     12.74 o
 -11   0   3      212.59      223.02     15.85 o
  -9   0   3      579.63      589.13     16.88 o
  -7   0   3     1860.59     1825.43     35.45 o
  -5   0   3      203.89      225.31      5.24 o
  -3   0   3     2512.93     2529.05     67.15 o
  -1   0   3     3046.70     3127.09     44.36 o
   1   0   3     7144.21     6987.82    166.01 o
   3   0   3     1994.93     1980.12     54.04 o
   5   0   3      445.80      433.92     10.32 o
   7   0   3      159.83      139.64      4.91 o
   9   0   3      926.42      922.91     22.26 o
  11   0   3      626.41      636.10     19.40 o
 -13   1   3       28.23       37.95      4.67 o
 -12   1   3      697.83      652.45     23.23 o
 -11   1   3      451.09      453.35     11.21 o
 -10   1   3      323.23      320.87      8.86 o
  -9   1   3     1360.86     1313.65     20.24 o
  -8   1   3      351.37      340.75      8.21 o
  -7   1   3      188.15      206.86      6.01 o
  -6   1   3     1338.38     1400.64     14.53 o
  -5   1   3      136.07      164.66      3.13 o
  -4   1   3       75.75       58.06      3.04 o
  -3   1   3      672.43      716.20      7.91 o
  -2   1   3      820.32      827.17      8.71 o
  -1   1   3     2867.56     2892.20     28.86 o
   0   1   3      683.67      663.04      6.98 o
   1   1   3      276.38      271.68      5.13 o
   2   1   3      197.77      202.12      5.27 o
   3   1   3      776.30      772.89      8.42 o
   4   1   3      282.34      294.55      6.10 o
   5   1   3       65.22       72.12      2.62 o
   6   1   3      775.52      812.00     10.61 o
   7   1   3      368.30      355.50      6.79 o
   8   1   3      351.82      344.17     15.20 o
   9   1   3      436.09      427.55      9.79 o
  10   1   3      131.14      118.50      7.18 o
  11   1   3      454.45      469.81     11.56 o
  12   1   3      247.34      233.81     10.09 o
 -13   2   3      212.65      228.72      9.50 o
 -12   2   3      151.08      156.70      9.19 o
 -11   2   3        0.19        0.62      2.48 o
 -10   2   3       56.09       46.85      4.19 o
  -9   2   3      133.74      120.37      5.76 o
  -8   2   3       73.88       65.04      4.16 o
  -7   2   3      549.71      554.82     10.45 o
  -6   2   3      750.48      680.13      8.28 o
  -5   2   3      510.98      471.29      6.24 o
  -4   2   3       33.48       36.23      1.90 o
  -3   2   3      482.13      425.41      6.69 o
  -2   2   3     3709.86     3964.27     35.65 o
  -1   2   3     7206.76     7509.94     72.31 o
   0   2   3    23650.26    23220.58    206.21 o
   1   2   3     2527.46     2758.67     27.91 o
   2   2   3     3409.02     3414.47     30.90 o
   3   2   3      236.33      200.66      3.59 o
   4   2   3      900.23      916.75     12.67 o
   5   2   3      657.64      611.80      7.61 o
   6   2   3       27.97       37.88      2.20 o
   7   2   3      113.74      121.43      5.49 o
   8   2   3     2352.10     2261.44     34.91 o
   9   2   3      159.55      153.53      5.90 o
  10   2   3     1213.96     1201.61     19.69 o
  11   2   3       46.88       57.78      5.92 o
  12   2   3      375.94      381.12     12.79 o
 -13   3   3       76.03       73.69      6.15 o
 -12   3   3        7.87       19.54      3.80 o
 -11   3   3      733.84      713.41     17.09 o
 -10   3   3      773.09      764.84     14.71 o
  -9   3   3      827.73      815.01     14.64 o
  -8   3   3      489.34      451.61      9.77 o
  -7   3   3     1998.52     1960.13     26.04 o
  -6   3   3     1767.56     1759.62     18.08 o
  -5   3   3     1909.64     1955.97     19.52 o
  -4   3   3       90.79      115.24      2.79 o
  -3   3   3     2944.36     2956.52     65.84 o
  -2   3   3      193.94      181.93      3.87 o
  -1   3   3     1749.74     1798.36     19.02 o
   0   3   3    20311.58    20323.13    181.03 o
   1   3   3      410.40      481.96      5.59 o
   2   3   3     1812.29     1799.13     20.22 o
   3   3   3      690.84      732.24      8.21 o
   4   3   3      879.66      917.90     10.15 o
   5   3   3       13.43        7.48      1.16 o
   6   3   3      223.18      273.45      5.74 o
   7   3   3       42.84       38.08      2.51 o
   8   3   3      395.77      386.60      8.64 o
   9   3   3        7.35        8.02      3.10 o
  10   3   3      435.70      410.64     14.75 o
  11   3   3      101.99       77.34      7.43 o
  12   3   3      173.11      172.65      9.93 o
 -12   4   3      202.49      180.58     12.40 o
 -11   4   3        2.05        0.27      2.56 o
 -10   4   3       12.90        6.81      4.37 o
  -9   4   3       28.58       20.33      3.19 o
  -8   4   3     2298.40     2281.44     35.21 o
  -7   4   3      967.28      942.80     14.19 o
  -6   4   3        4.90        3.58      1.34 o
  -5   4   3      182.77      204.24      4.37 o
  -4   4   3     3725.93     3597.14     41.38 o
  -3   4   3       36.38       47.57      2.09 o
  -2   4   3      268.99      204.61      4.15 o
  -1   4   3     1049.65     1088.23     11.30 o
   0   4   3       31.88       38.50      1.64 o
   1   4   3        0.16        0.62      0.75 o
   2   4   3       27.71       18.16      1.78 o
   3   4   3      412.71      396.40      5.35 o
   4   4   3      704.92      655.04      7.96 o
   5   4   3        2.60        2.06      0.85 o
   6   4   3     1638.71     1546.32     16.44 o
   7   4   3       44.86       52.46      2.62 o
   8   4   3       27.01       29.45      3.02 o
   9   4   3      845.97      856.37     23.32 o
  10   4   3       65.55       76.10      7.88 o
  11   4   3      107.52       86.78      6.87 o
  12   4   3       48.12       42.47      6.98 o
 -12   5   3       40.73       34.24      5.19 o
 -11   5   3       63.97       66.51      6.10 o
 -10   5   3       13.17        5.63      2.67 o
  -9   5   3      712.96      653.36     14.48 o
  -8   5   3      741.15      712.61     13.25 o
  -7   5   3      453.33      422.26      7.71 o
  -6   5   3      515.11      492.89      7.30 o
  -5   5   3        4.52        7.60      1.36 o
  -4   5   3        0.27        2.40      1.07 o
  -3   5   3      211.90      212.00      3.87 o
  -2   5   3      652.72      719.06      8.87 o
  -1   5   3      530.62      562.68      7.62 o
   0   5   3      980.55     1088.87     11.46 o
   1   5   3     3537.86     3827.24     35.00 o
   2   5   3      184.83      133.03      2.76 o
   3   5   3     2558.87     2648.67     25.20 o
   4   5   3      402.97      387.01      5.64 o
   5   5   3       54.44       63.46      2.76 o
   6   5   3      344.53      300.58      5.31 o
   7   5   3     1535.97     1497.00     16.54 o
   8   5   3        1.52        2.37      2.41 o
   9   5   3      140.70      131.39     11.49 o
  10   5   3      153.40      150.98     11.13 o
  11   5   3       20.86       27.51      5.81 o
  12   5   3      383.65      414.96     17.10 o
 -12   6   3        7.34        5.86      3.83 o
 -11   6   3       48.14       56.10      5.98 o
 -10   6   3       14.13       13.28      3.80 o
  -9   6   3       10.63        9.97      3.22 o
  -8   6   3      475.01      452.45     10.13 o
  -7   6   3      247.10      234.52      5.80 o
  -6   6   3       36.39       40.55      2.69 o
  -5   6   3      631.41      669.33      8.93 o
  -4   6   3        0.01        0.65      1.12 o
  -3   6   3     2823.48     2590.28     25.16 o
  -2   6   3       17.57       13.61      1.31 o
  -1   6   3      310.78      370.24      5.94 o
   0   6   3        0.22        1.74      0.90 o
   1   6   3       91.02       97.80      2.84 o
   2   6   3     2984.89     3200.17     30.02 o
   3   6   3       98.09       74.40      3.18 o
   4   6   3        7.53        2.39      1.09 o
   5   6   3     3120.07     3018.45     29.20 o
   6   6   3      902.18      888.58     23.34 o
   7   6   3      453.78      449.22      8.07 o
   8   6   3        0.05        3.95      3.36 o
   9   6   3        1.80       -1.64      3.60 o
  10   6   3       75.56       75.92      8.07 o
  11   6   3       21.89       17.42      5.19 o
  12   6   3        0.24        7.65      4.96 o
 -12   7   3      521.13      535.58     25.77 o
 -11   7   3      123.02      119.16      8.16 o
 -10   7   3       26.23       29.45      4.49 o
  -9   7   3      448.67      424.74     14.22 o
  -8   7   3      144.01      135.65      7.56 o
  -7   7   3     1020.04     1005.97     14.12 o
  -6   7   3     1232.48     1219.89     30.41 o
  -5   7   3     1173.38     1148.94     13.42 o
  -4   7   3       53.58       40.33      2.25 o
  -3   7   3      461.74      482.67      7.91 o
  -2   7   3      150.52      162.71      5.45 o
  -1   7   3      897.96      921.71     10.62 o
   0   7   3     1005.23     1083.78     12.00 o
   1   7   3      220.38      271.99      4.56 o
   2   7   3      776.55      813.91     10.27 o
   3   7   3      955.04      963.37     12.37 o
   4   7   3       18.43       16.17      1.63 o
   5   7   3       15.00       20.74      1.83 o
   6   7   3        1.36        1.40      1.83 o
   7   7   3        3.06        2.93      1.67 o
   8   7   3       37.30       28.76      5.05 o
   9   7   3      148.87      158.71     11.82 o
  10   7   3      134.85      109.62      9.57 o
  11   7   3       90.46       94.60      9.52 o
 -11   8   3       12.61       15.70      4.35 o
 -10   8   3       24.64       25.55      4.56 o
  -9   8   3      328.51      305.53     10.59 o
  -8   8   3       19.95       20.20      3.80 o
  -7   8   3      753.35      765.95     12.00 o
  -6   8   3      225.81      207.64      5.55 o
  -5   8   3      215.37      207.22      5.45 o
  -4   8   3      620.73      579.10      9.46 o
  -3   8   3      171.15      152.95      4.46 o
  -2   8   3      247.00      250.84      4.60 o
  -1   8   3      585.07      601.93      7.99 o
   0   8   3        3.25        4.24      1.20 o
   1   8   3      379.74      341.38      5.45 o
   2   8   3       21.60       18.20      2.65 o
   3   8   3       55.70       52.93      4.14 o
   4   8   3      805.07      748.39     10.84 o
   5   8   3        0.36       -2.35      1.66 o
   6   8   3     2050.44     1937.47     26.28 o
   7   8   3       96.90       82.58      8.03 o
   8   8   3       29.54       34.04      8.36 o
   9   8   3      699.39      657.89     20.57 o
  10   8   3        4.44        7.53      4.58 o
  11   8   3      211.10      227.29     13.96 o
 -11   9   3      347.45      385.08     15.89 o
 -10   9   3      341.30      315.18     11.47 o
  -9   9   3       31.70       39.91      5.12 o
  -8   9   3       86.54       90.99      6.52 o
  -7   9   3      722.92      699.43     23.12 o
  -6   9   3      512.65      537.76      9.69 o
  -5   9   3     1023.57     1006.65     15.45 o
  -4   9   3        9.19       14.90      2.26 o
  -3   9   3      729.58      712.77     12.25 o
  -2   9   3      379.35      366.35      7.07 o
  -1   9   3      190.35      177.23      4.69 o
   0   9   3     1142.62     1189.51     13.48 o
   1   9   3      259.97      255.98      5.52 o
   2   9   3      323.99      327.37      6.44 o
   3   9   3       43.10       44.38      4.04 o
   4   9   3      187.89      169.14      5.72 o
   5   9   3       74.74       70.81      4.70 o
   6   9   3       22.28       36.41      3.40 o
   7   9   3      346.68      322.86     10.86 o
   8   9   3      378.59      399.22     15.28 o
   9   9   3       33.14       24.74      8.50 o
  10   9   3        6.19        1.92      4.47 o
 -10  10   3      219.37      226.87     11.94 o
  -9  10   3        0.36       -1.48      2.90 o
  -8  10   3      226.39      227.41      9.23 o
  -7  10   3      281.09      275.72      7.12 o
  -6  10   3     1582.26     1581.34     20.64 o
  -5  10   3       80.60       73.95      4.10 o
  -4  10   3       28.38       30.61      2.79 o
  -3  10   3      177.60      180.25      5.26 o
  -2  10   3        6.88        5.29      1.86 o
  -1  10   3      336.43      346.94      9.55 o
   0  10   3     3181.74     3131.08     38.27 o
   1  10   3        2.50        0.77      1.80 o
   2  10   3     1072.19     1030.80     14.00 o
   3  10   3      131.71      147.50      6.54 o
   4  10   3      877.47      799.87     14.07 o
   5  10   3        0.18        0.64      2.01 o
   6  10   3       98.08       83.11      7.23 o
   7  10   3        0.08        0.24      2.22 o
   8  10   3     1339.21     1383.86     32.91 o
   9  10   3       59.39       53.69      9.94 o
  10  10   3      600.58      644.59     33.43 o
  -9  11   3      314.53      344.23     12.06 o
  -8  11   3      201.61      205.59      9.37 o
  -7  11   3        6.24        3.60      2.58 o
  -6  11   3      191.72      189.41      6.07 o
  -5  11   3      223.35      221.54      6.36 o
  -4  11   3      160.17      166.30      6.01 o
  -3  11   3      996.28     1001.18     17.46 o
  -2  11   3     2525.41     2551.38     33.06 o
  -1  11   3     1269.52     1267.10     28.95 o
   0  11   3       22.36       21.92      2.87 o
   1  11   3       37.93       38.84      3.43 o
   2  11   3       23.24       27.98      3.76 o
   3  11   3        9.28       10.52      2.48 o
   4  11   3        7.34        9.10      2.43 o
   5  11   3       13.42       16.64      2.87 o
   6  11   3      100.24       91.42      5.49 o
   7  11   3      375.77      383.07      9.95 o
   8  11   3      794.93      794.67     52.74 o
   9  11   3      119.22      109.37     10.18 o
  -9  12   3      264.15      291.83     11.32 o
  -8  12   3        0.48       -2.57      3.05 o
  -7  12   3      237.17      248.59      8.23 o
  -6  12   3        0.11       -0.82      2.07 o
  -5  12   3       73.56       77.62      4.69 o
  -4  12   3       12.04        6.23      2.56 o
  -3  12   3        0.02        3.87      2.26 o
  -2  12   3       78.31       87.25      5.07 o
  -1  12   3      611.24      632.18     12.41 o
   0  12   3      146.61      146.92      6.00 o
   1  12   3      618.72      625.12     15.93 o
   2  12   3        7.61        6.89      2.97 o
   3  12   3      830.89      772.89     16.97 o
   4  12   3      290.83      300.15      9.98 o
   5  12   3        0.18       -0.50      2.56 o
   6  12   3       38.23       38.12      5.68 o
   7  12   3       51.18       58.20      4.90 o
   8  12   3      200.06      185.64     12.52 o
  -8  13   3      127.29      136.56      8.84 o
  -7  13   3        1.64        0.72      3.91 o
  -6  13   3       54.99       46.27      4.40 o
  -5  13   3      566.42      573.85     12.60 o
  -4  13   3       31.98       39.70      4.20 o
  -3  13   3        3.25        1.20      2.33 o
  -2  13   3      112.52      118.23      8.07 o
  -1  13   3      789.21      782.32     14.68 o
   0  13   3      758.12      741.77     14.15 o
   1  13   3       83.19       95.03      6.59 o
   2  13   3       43.77       34.22      4.37 o
   3  13   3       87.09       88.86      6.88 o
   4  13   3      396.42      341.38     11.15 o
   5  13   3       25.39       22.19      4.08 o
   6  13   3       59.07       56.58      5.64 o
   7  13   3       78.66      104.17      7.42 o
  -7  14   3        7.07        1.48      3.31 o
  -6  14   3      100.31      112.96      6.64 o
  -5  14   3        1.68       -1.01      2.55 o
  -4  14   3      161.98      157.76      7.37 o
  -3  14   3      581.69      601.10     13.14 o
  -2  14   3        1.38        2.41      2.49 o
  -1  14   3      179.50      186.33     11.04 o
   0  14   3      149.35      159.05     12.90 o
   1  14   3       32.22       36.83      5.01 o
   2  14   3       75.78       64.33      5.93 o
   3  14   3       47.40       42.55      5.02 o
   4  14   3      110.73       98.26      7.24 o
   5  14   3      278.55      289.51     10.81 o
   6  14   3       16.28       13.99      4.05 o
  -5  15   3      149.94      166.81      9.36 o
  -4  15   3       77.78       84.75      5.90 o
  -3  15   3        1.75        2.83      2.73 o
  -2  15   3       78.39       88.50      6.88 o
  -1  15   3       52.06       49.22      5.52 o
   0  15   3        9.65       14.11      3.93 o
   1  15   3      441.59      453.39     13.69 o
   2  15   3      283.44      290.39     11.04 o
   3  15   3      191.76      174.15      9.64 o
   4  15   3       69.33       63.00      6.37 o
   5  15   3        9.05        8.47      4.01 o
  -3  16   3       21.60       18.75      4.42 o
  -2  16   3      269.73      275.11     10.92 o
  -1  16   3        0.48        1.57      3.25 o
   0  16   3      150.80      139.72      8.93 o
   1  16   3       31.17       31.45      4.99 o
   2  16   3        4.86        2.31      3.64 o
 -12   0   4      333.77      365.34     15.13 o
 -10   0   4       10.13        6.80      3.86 o
  -8   0   4       57.14       56.64      5.76 o
  -6   0   4      591.16      636.72     11.38 o
  -4   0   4     6395.33     6408.28     81.07 o
  -2   0   4      723.20      741.43     11.62 o
   0   0   4      341.73      311.59     19.42 o
   2   0   4      174.53      205.56      4.66 o
   4   0   4     4850.94     4798.17     97.63 o
   6   0   4      299.07      314.59      9.28 o
   8   0   4      325.17      347.15     11.74 o
  10   0   4      448.73      470.75     15.59 o
  12   0   4      388.06      394.27     23.63 o
 -13   1   4       30.02       36.84      4.76 o
 -12   1   4        2.95        4.18      2.96 o
 -11   1   4        1.42        3.46      2.95 o
 -10   1   4       73.28       65.84      4.79 o
  -9   1   4      236.89      231.37      7.25 o
  -8   1   4      181.97      186.11      6.24 o
  -7   1   4        9.73        4.13      1.98 o
  -6   1   4      786.30      732.13      8.98 o
  -5   1   4       35.45       18.62      1.62 o
  -4   1   4       28.97       39.76      2.69 o
  -3   1   4      482.87      503.94      7.09 o
  -2   1   4     1929.66     2007.76     19.20 o
  -1   1   4      197.01      170.89      3.42 o
   0   1   4      285.08      277.79      3.93 o
   1   1   4     3704.20     3822.36     37.95 o
   2   1   4     1330.30     1243.36     15.42 o
   3   1   4      420.93      399.40      6.94 o
   4   1   4      122.86      120.62      3.09 o
   5   1   4       32.06       32.66      1.85 o
   6   1   4      281.65      288.35      5.35 o
   7   1   4        9.85       11.76      1.61 o
   8   1   4     1231.93     1203.88     18.54 o
   9   1   4        6.15        1.98      2.32 o
  10   1   4      605.35      602.00     34.76 o
  11   1   4      266.26      274.81     10.39 o
  12   1   4        0.19        2.73      4.38 o
 -13   2   4      314.95      324.74     12.72 o
 -12   2   4        0.18        0.18      2.84 o
 -11   2   4        0.14       -1.87      2.48 o
 -10   2   4      332.31      327.20      9.06 o
  -9   2   4        3.98       -0.37      2.15 o
  -8   2   4        0.47       -0.57      1.98 o
  -7   2   4      578.87      576.80     10.89 o
  -6   2   4      323.52      354.90      6.38 o
  -5   2   4     5254.75     5209.73     47.51 o
  -4   2   4      436.09      495.41      7.12 o
  -3   2   4     1891.33     2008.96     19.51 o
  -2   2   4     6311.38     6604.10     58.55 o
  -1   2   4       12.10       18.51      1.27 o
   0   2   4       56.29       34.22      2.01 o
   1   2   4      194.13      192.59      3.28 o
   2   2   4      565.90      636.03      8.37 o
   3   2   4     4047.65     4324.43     46.06 o
   4   2   4      144.41      151.38      3.17 o
   5   2   4     2548.37     2609.69     31.29 o
   6   2   4      781.60      813.74      9.97 o
   7   2   4      399.03      390.95      6.33 o
   8   2   4     3070.29     3071.87     38.39 o
   9   2   4       32.61       30.37      3.41 o
  10   2   4      133.42      136.28      7.92 o
  11   2   4       95.33      111.97      7.59 o
  12   2   4       94.53      121.84      8.55 o
 -12   3   4      377.73      410.57     13.19 o
 -11   3   4      299.53      274.61      8.83 o
 -10   3   4      214.38      190.79     11.61 o
  -9   3   4      176.39      152.48      6.18 o
  -8   3   4     1513.61     1463.26     25.08 o
  -7   3   4       20.39       18.67      3.12 o
  -6   3   4      127.98      129.16      3.38 o
  -5   3   4       35.69       34.18      2.09 o
  -4   3   4      875.40      872.30     12.48 o
  -3   3   4     3176.03     3497.36     32.49 o
  -2   3   4        0.93        8.08      1.09 o
  -1   3   4     4937.05     5277.96     47.28 o
   0   3   4        6.37        2.88      1.15 o
   1   3   4     1136.54     1108.25     12.99 o
   2   3   4     2547.83     2854.08     29.64 o
   3   3   4      126.37      191.92      4.17 o
   4   3   4       12.95       32.58      1.71 o
   5   3   4      574.53      529.14      9.50 o
   6   3   4      391.67      400.25      6.32 o
   7   3   4     2429.02     2368.66     26.98 o
   8   3   4       52.44       50.77      4.64 o
   9   3   4       48.06       44.51      4.60 o
  10   3   4      205.99      208.15      8.75 o
  11   3   4       11.80       13.98      3.76 o
  12   3   4       90.79       97.20      7.72 o
 -12   4   4       28.23       28.04      5.02 o
 -11   4   4        0.14       -1.83      2.52 o
 -10   4   4       33.89       24.48      6.73 o
  -9   4   4      839.69      787.91     17.08 o
  -8   4   4      303.10      293.61      9.51 o
  -7   4   4     2167.25     2121.82     26.43 o
  -6   4   4      230.73      243.97      5.11 o
  -5   4   4     1671.90     1735.49     18.09 o
  -4   4   4        0.95        0.97      1.11 o
  -3   4   4     1819.17     2074.65     22.45 o
  -2   4   4     1547.68     1780.04     21.94 o
  -1   4   4     2573.49     2461.92     23.48 o
   0   4   4       23.11       26.56      1.48 o
   1   4   4     1500.78     1446.58     14.50 o
   2   4   4      664.25      762.92     10.02 o
   3   4   4      246.62      249.27      4.96 o
   4   4   4      978.31      982.44     12.60 o
   5   4   4       26.38       31.85      3.85 o
   6   4   4      176.32      171.09      6.87 o
   7   4   4     1384.16     1395.84     17.53 o
   8   4   4      139.76      143.97     15.11 o
   9   4   4      952.66     1008.73     31.32 o
  10   4   4        1.88        5.44      3.14 o
  11   4   4      132.10      142.47     12.48 o
  12   4   4      251.50      253.67     15.42 o
 -12   5   4      749.52      731.20     20.04 o
 -11   5   4      223.70      214.21     11.87 o
 -10   5   4      407.69      378.53     10.23 o
  -9   5   4      576.09      535.86     11.76 o
  -8   5   4      136.79      131.57      5.84 o
  -7   5   4        0.01       -0.06      1.63 o
  -6   5   4       83.00       74.77      4.34 o
  -5   5   4        3.52        5.13      1.18 o
  -4   5   4     1366.14     1457.03     17.30 o
  -3   5   4      687.11      587.07      7.70 o
  -2   5   4     2932.85     2974.87     28.33 o
  -1   5   4      242.64      213.58      4.27 o
   0   5   4     2554.26     2849.51     26.94 o
   1   5   4     1285.23     1405.57     14.44 o
   2   5   4     2569.10     2761.04     26.12 o
   3   5   4        8.01       12.85      1.07 o
   4   5   4      178.40      194.20      3.68 o
   5   5   4     1096.44     1093.85     12.43 o
   6   5   4        4.26        3.18      1.57 o
   7   5   4     1248.89     1204.44     15.83 o
   8   5   4      361.51      316.64      9.70 o
   9   5   4        9.00        5.40      2.94 o
  10   5   4       49.16       45.91     10.66 o
  11   5   4      218.08      227.04     12.21 o
  12   5   4        0.47       -3.31      4.47 o
 -12   6   4        5.84        8.69      3.93 o
 -11   6   4       24.32       31.18      4.89 o
 -10   6   4      303.98      302.39     10.86 o
  -9   6   4       74.85       62.97      5.71 o
  -8   6   4     1060.28      999.53     16.87 o
  -7   6   4      517.22      503.75      9.00 o
  -6   6   4       28.62       35.31      2.41 o
  -5   6   4      583.59      588.36      8.40 o
  -4   6   4     1626.21     1740.96     18.39 o
  -3   6   4      102.37       96.05      2.89 o
  -2   6   4     1051.30     1009.37     11.57 o
  -1   6   4       64.06       62.58      2.44 o
   0   6   4     1103.70     1060.78     12.90 o
   1   6   4     5485.25     5832.05     52.70 o
   2   6   4     3295.46     3427.44     32.18 o
   3   6   4       35.44       38.05      2.99 o
   4   6   4       58.20       51.55      2.21 o
   5   6   4      222.13      223.27      5.73 o
   6   6   4      548.44      565.34      9.30 o
   7   6   4       70.41       80.76      5.31 o
   8   6   4      818.52      815.51     21.78 o
   9   6   4       10.46       11.93      5.48 o
  10   6   4      320.94      354.98     14.75 o
  11   6   4      107.33      119.10     10.57 o
 -11   7   4      182.18      204.14     10.18 o
 -10   7   4      380.13      353.45     11.91 o
  -9   7   4      173.80      183.85      8.90 o
  -8   7   4        4.69        1.26      2.71 o
  -7   7   4       15.86       13.42      2.51 o
  -6   7   4       43.74       44.30      3.11 o
  -5   7   4      480.12      493.44      7.64 o
  -4   7   4       18.02       22.47      1.96 o
  -3   7   4      753.86      778.62      9.87 o
  -2   7   4     1535.10     1526.94     16.35 o
  -1   7   4      130.34      106.83      6.31 o
   0   7   4        0.24        0.29      1.00 o
   1   7   4        2.73        0.57      1.01 o
   2   7   4     1076.57     1009.83     11.52 o
   3   7   4      279.15      285.09      4.83 o
   4   7   4        1.66        4.82      1.54 o
   5   7   4      236.12      244.02      5.68 o
   6   7   4      675.92      699.45     12.49 o
   7   7   4       56.84       45.91      3.64 o
   8   7   4       29.58       23.51      4.84 o
   9   7   4        1.04        1.79      3.65 o
  10   7   4      362.66      353.32     15.06 o
  11   7   4       22.14       13.26      5.40 o
 -11   8   4       19.51       21.38      5.90 o
 -10   8   4        6.60        1.89      3.32 o
  -9   8   4      250.81      248.27      9.72 o
  -8   8   4       78.77       68.96      5.76 o
  -7   8   4        6.51        5.75      2.05 o
  -6   8   4      510.29      487.82      8.95 o
  -5   8   4      482.53      462.47      8.57 o
  -4   8   4      831.86      816.42     12.06 o
  -3   8   4      168.35      172.18      4.60 o
  -2   8   4       59.66       64.22      2.96 o
  -1   8   4      288.31      275.00      5.07 o
   0   8   4       78.06       63.92      2.78 o
   1   8   4     1427.35     1398.50     15.22 o
   2   8   4      496.06      487.39      6.99 o
   3   8   4       18.20       22.82      2.65 o
   4   8   4      672.34      661.28     12.03 o
   5   8   4       49.94       46.84      3.68 o
   6   8   4      228.07      229.21      7.55 o
   7   8   4      619.27      640.25     17.26 o
   8   8   4       39.15       29.04      5.40 o
   9   8   4      351.06      375.15     19.45 o
  10   8   4       41.13       51.25      8.50 o
  11   8   4        0.94        0.26      4.50 o
 -10   9   4      257.35      258.25     10.73 o
  -9   9   4       85.27       86.84      6.89 o
  -8   9   4      316.55      323.11     10.81 o
  -7   9   4      629.60      651.93     17.09 o
  -6   9   4       62.02       76.46      4.18 o
  -5   9   4        3.47        4.09      1.97 o
  -4   9   4        0.06        0.28      1.62 o
  -3   9   4      296.92      291.06      6.57 o
  -2   9   4       25.81       22.65      3.19 o
  -1   9   4      156.27      160.30      3.99 o
   0   9   4       18.78       23.82      2.01 o
   1   9   4      584.89      601.61     10.30 o
   2   9   4       20.08       12.15      3.40 o
   3   9   4       86.70       79.18      4.46 o
   4   9   4       78.57       79.00      4.59 o
   5   9   4       11.26       11.25      2.47 o
   6   9   4       31.20       29.36      3.23 o
   7   9   4      193.01      191.76      6.69 o
   8   9   4       82.43       79.49     21.33 o
   9   9   4       92.59      102.44      9.47 o
  10   9   4        1.09        0.68      4.38 o
 -10  10   4      110.27      101.85      7.94 o
  -9  10   4       46.15       50.90      5.87 o
  -8  10   4       93.05       92.29      6.92 o
  -7  10   4       18.46       22.26      4.04 o
  -6  10   4        5.39        3.53      2.15 o
  -5  10   4      885.35      849.55     13.25 o
  -4  10   4      153.69      166.65      5.25 o
  -3  10   4     1250.47     1202.08     18.40 o
  -2  10   4        2.08        2.64      2.04 o
  -1  10   4      326.82      328.50      6.88 o
   0  10   4      239.96      237.47      6.65 o
   1  10   4      131.57      131.18      4.44 o
   2  10   4       28.46       29.63      3.07 o
   3  10   4     2475.92     2498.64     32.63 o
   4  10   4      479.82      443.69     10.06 o
   5  10   4      583.14      645.58     12.67 o
   6  10   4      101.16       79.47      5.03 o
   7  10   4       65.04       72.72      4.96 o
   8  10   4      343.74      327.65     30.69 o
   9  10   4       16.10       15.18     10.23 o
  -9  11   4       14.50       15.84      4.19 o
  -8  11   4      503.51      526.23     14.81 o
  -7  11   4      285.13      304.98      8.98 o
  -6  11   4      729.41      703.67     12.31 o
  -5  11   4       54.59       63.97      4.08 o
  -4  11   4       34.36       34.34      3.12 o
  -3  11   4      205.02      194.49      5.71 o
  -2  11   4        0.70        0.73      2.12 o
  -1  11   4     1583.18     1585.90     22.69 o
   0  11   4        0.11        1.90      1.96 o
   1  11   4      109.91      110.32      6.49 o
   2  11   4      311.80      315.56     18.33 o
   3  11   4       95.71      102.64      5.35 o
   4  11   4      427.72      416.33     11.44 o
   5  11   4      102.31       92.75      5.43 o
   6  11   4       10.32       12.16      3.01 o
   7  11   4      183.10      164.22      7.00 o
   8  11   4       65.70       54.93     17.58 o
   9  11   4      405.50      408.28     38.62 o
  -8  12   4      156.34      172.67     13.32 o
  -7  12   4      405.06      399.04     11.11 o
  -6  12   4      138.58      134.32      6.01 o
  -5  12   4       56.30       50.01      5.20 o
  -4  12   4      212.86      220.95      7.35 o
  -3  12   4        0.26        1.73      2.28 o
  -2  12   4       39.70       35.67      3.57 o
  -1  12   4     1212.97     1233.92     19.40 o
   0  12   4        1.36        0.98      2.58 o
   1  12   4      161.55      150.87      7.59 o
   2  12   4        6.78        4.60      2.82 o
   3  12   4        0.13        2.31      2.66 o
   4  12   4      615.57      637.57     15.41 o
   5  12   4       18.65       22.08      3.36 o
   6  12   4      307.32      310.69      9.21 o
   7  12   4       42.18       48.58      6.45 o
   8  12   4        1.61        3.88      4.43 o
  -7  13   4        0.74        1.17      3.14 o
  -6  13   4      126.16      115.05      6.52 o
  -5  13   4      448.15      450.63     12.02 o
  -4  13   4       25.11       24.73      3.52 o
  -3  13   4       82.46       95.85      5.65 o
  -2  13   4      568.43      569.27     12.22 o
  -1  13   4       25.29       28.11      4.26 o
   0  13   4       55.26       58.79      6.18 o
   1  13   4      320.70      326.78     10.76 o
   2  13   4      133.93      128.36      7.65 o
   3  13   4       21.56       14.07      3.71 o
   4  13   4      180.59      152.72      8.58 o
   5  13   4       20.52        7.41      3.46 o
   6  13   4      302.75      267.93     10.30 o
   7  13   4       81.14       91.83      7.15 o
  -6  14   4      105.88      115.75      6.77 o
  -5  14   4       21.84       19.22      3.62 o
  -4  14   4       15.46       15.26      3.36 o
  -3  14   4        9.26        9.69      3.01 o
  -2  14   4        1.93        4.02      3.05 o
  -1  14   4      255.56      266.95     10.09 o
   0  14   4     1213.27     1232.86     24.40 o
   1  14   4        0.85       -0.59      2.99 o
   2  14   4      116.03      117.43      9.34 o
   3  14   4      167.63      163.73      9.26 o
   4  14   4       45.10       33.05      4.78 o
   5  14   4       29.91       28.36      4.77 o
   6  14   4       27.46       16.83      4.26 o
  -5  15   4       52.96       49.65      4.98 o
  -4  15   4      107.18      121.58      8.21 o
  -3  15   4      191.78      213.28      9.53 o
  -2  15   4      205.50      237.64      9.93 o
  -1  15   4       31.26       44.17      7.15 o
   0  15   4       46.75       50.17      5.77 o
   1  15   4      262.69      279.59     10.91 o
   2  15   4      207.37      177.81      9.74 o
   3  15   4        3.11        0.41      3.36 o
   4  15   4       28.35       17.80      4.41 o
  -2  16   4        2.26        2.69      3.57 o
  -1  16   4      100.98      107.56      8.10 o
   0  16   4        0.33        1.66      3.52 o
   1  16   4      161.69      161.53      9.78 o
 -11   0   5      165.03      142.43     10.25 o
  -9   0   5      242.62      245.19     10.63 o
  -7   0   5     3896.48     3719.18     63.91 o
  -5   0   5      466.92      495.05      9.81 o
  -3   0   5       11.81        3.81      1.38 o
  -1   0   5     5772.12     5609.43     76.69 o
   1   0   5     2080.77     2229.41     30.05 o
   3   0   5      773.31      770.87     12.63 o
   5   0   5     1505.50     1579.34     23.48 o
   7   0   5     1853.80     1850.18     27.77 o
   9   0   5     1402.57     1388.59     44.96 o
  11   0   5      220.36      240.65     17.87 o
 -12   1   5       95.85       77.65      5.86 o
 -11   1   5      287.29      286.10      9.09 o
 -10   1   5       16.22       22.08      3.37 o
  -9   1   5       24.69       26.69      3.79 o
  -8   1   5        0.73        1.33      2.20 o
  -7   1   5      106.25      102.85     10.40 o
  -6   1   5     3130.21     3111.90     30.15 o
  -5   1   5      565.02      573.29      7.71 o
  -4   1   5     2043.84     1994.04     21.57 o
  -3   1   5     5401.92     5471.40     49.44 o
  -2   1   5     4158.31     4142.76     37.90 o
  -1   1   5       52.23       50.25      2.42 o
   0   1   5     1674.84     1871.00     19.90 o
   1   1   5      268.01      270.01      4.96 o
   2   1   5       11.52        5.95      0.88 o
   3   1   5       45.31       27.71      1.58 o
   4   1   5     1090.05     1121.42     12.28 o
   5   1   5      742.28      681.13     18.91 o
   6   1   5      671.37      662.56      9.63 o
   7   1   5      537.67      532.70      8.63 o
   8   1   5       22.93       24.14      3.01 o
   9   1   5      207.64      201.53      8.06 o
  10   1   5       98.75       93.69      6.65 o
  11   1   5       23.70       21.90      5.70 o
  12   1   5       15.54       17.29      6.48 o
 -12   2   5        8.18        3.72      3.10 o
 -11   2   5       73.31       71.79      5.41 o
 -10   2   5      444.99      414.26     10.45 o
  -9   2   5        7.04        8.50      2.62 o
  -8   2   5        2.85        2.84      2.35 o
  -7   2   5      803.17      787.52     29.29 o
  -6   2   5      579.82      554.91      7.77 o
  -5   2   5      195.01      162.73      4.77 o
  -4   2   5      585.24      610.62      7.92 o
  -3   2   5       20.99       27.15      1.73 o
  -2   2   5     1227.97     1165.29     12.43 o
  -1   2   5      176.20      179.24      4.23 o
   0   2   5     1721.03     1759.91     21.38 o
   1   2   5      782.23      811.17      8.99 o
   2   2   5       70.95       86.46      2.79 o
   3   2   5     6042.89     6481.20     63.07 o
   4   2   5       24.46       15.96      1.46 o
   5   2   5      179.91      174.37      3.84 o
   6   2   5     2663.70     2678.58     43.22 o
   7   2   5      883.31      880.96     11.17 o
   8   2   5        9.42        5.24      2.77 o
   9   2   5      115.56      123.31      7.22 o
  10   2   5      191.65      182.73     11.35 o
  11   2   5      132.49      157.15     11.57 o
  12   2   5       24.75       36.47      9.66 o
 -12   3   5      260.51      278.45     10.65 o
 -11   3   5      407.27      406.13     10.91 o
 -10   3   5       27.78       39.93      4.15 o
  -9   3   5      669.86      694.07     13.64 o
  -8   3   5     1310.58     1251.55     19.48 o
  -7   3   5      261.31      262.12      7.23 o
  -6   3   5      422.88      412.18      6.55 o
  -5   3   5      597.91      595.86      8.13 o
  -4   3   5       50.74       36.24      2.25 o
  -3   3   5        0.28        1.51      0.99 o
  -2   3   5     3891.88     4280.58     43.34 o
  -1   3   5      606.48      575.50      7.19 o
   0   3   5      856.42      770.49     10.01 o
   1   3   5     1117.37     1118.77     13.50 o
   2   3   5     2745.13     2832.94     29.89 o
   3   3   5      100.91      116.47      3.43 o
   4   3   5        2.50        1.46      0.85 o
   5   3   5        0.03        1.21      1.04 o
   6   3   5      219.82      202.21      8.86 o
   7   3   5      403.11      393.26      7.49 o
   8   3   5        0.05        3.16      2.56 o
   9   3   5       33.28       40.59      4.60 o
  10   3   5      337.63      342.58     11.22 o
  11   3   5        3.49        2.00      3.30 o
  12   3   5      151.57      176.56     12.94 o
 -12   4   5        8.19       11.59      4.14 o
 -11   4   5       36.63       26.80      4.59 o
 -10   4   5       53.16       66.68      4.96 o
  -9   4   5      299.06      285.63      8.36 o
  -8   4   5      400.12      401.29      9.54 o
  -7   4   5      157.25      164.21      5.37 o
  -6   4   5     1742.30     1678.49     18.19 o
  -5   4   5      702.42      724.70     10.55 o
  -4   4   5      634.04      716.57      9.14 o
  -3   4   5     1407.38     1419.85     16.39 o
  -2   4   5      192.82      214.22      5.61 o
  -1   4   5       40.30       43.87      2.34 o
   0   4   5     1614.66     1781.61     17.85 o
   1   4   5     1850.58     2009.95     22.19 o
   2   4   5     3363.47     3529.59     36.70 o
   3   4   5      110.94      127.45      3.70 o
   4   4   5     3384.45     3419.98     36.12 o
   5   4   5      224.40      203.77      5.06 o
   6   4   5      726.38      693.63     10.57 o
   7   4   5       77.07       72.90      6.41 o
   8   4   5       68.47       69.17      5.37 o
   9   4   5      122.10      114.40      6.98 o
  10   4   5      467.45      471.85     13.44 o
  11   4   5        0.29       -1.17      3.09 o
 -12   5   5       81.21       95.78      7.80 o
 -11   5   5       21.64       10.55      3.98 o
 -10   5   5      492.67      514.42     12.29 o
  -9   5   5     1004.77      995.84     17.59 o
  -8   5   5      184.44      183.89      7.53 o
  -7   5   5      150.29      149.13      5.34 o
  -6   5   5      198.98      178.69      4.81 o
  -5   5   5      437.97      470.29      7.98 o
  -4   5   5      463.47      490.48      9.04 o
  -3   5   5      511.68      564.89      8.67 o
  -2   5   5      498.33      553.02     11.77 o
  -1   5   5     1057.70     1064.28     11.95 o
   0   5   5     9869.19    10078.61     89.01 o
   1   5   5       36.51       54.25      2.51 o
   2   5   5      931.00      872.69     11.66 o
   3   5   5      558.69      595.01      9.09 o
   4   5   5        5.86       11.25      3.89 o
   5   5   5      687.79      723.24     10.82 o
   6   5   5      610.74      622.32     10.06 o
   7   5   5       58.52       65.10      4.13 o
   8   5   5       61.23       64.07      5.39 o
   9   5   5      514.74      531.83     13.87 o
  10   5   5      613.59      582.35     25.65 o
  11   5   5       21.49       14.57      5.26 o
 -11   6   5      124.25      134.73      8.82 o
 -10   6   5      146.06      142.04      8.42 o
  -9   6   5      175.41      159.83     17.56 o
  -8   6   5       15.55       15.96      2.94 o
  -7   6   5      472.38      483.14      8.91 o
  -6   6   5      115.49      128.11      6.38 o
  -5   6   5     1508.29     1469.33     16.61 o
  -4   6   5      119.07      117.28      4.34 o
  -3   6   5      111.78      134.59      3.61 o
  -2   6   5      377.99      372.89      6.56 o
  -1   6   5       64.65       85.42      3.27 o
   0   6   5       12.77       17.30      1.52 o
   1   6   5     2312.42     2376.32     23.31 o
   2   6   5      316.17      353.92      8.56 o
   3   6   5     3942.40     3846.84     43.21 o
   4   6   5      201.80      212.73      8.12 o
   5   6   5     1078.50     1070.53     14.51 o
   6   6   5       49.31       44.33      3.06 o
   7   6   5       11.64        6.90      1.94 o
   8   6   5       62.97       68.53      6.98 o
   9   6   5      416.61      352.28     16.14 o
  10   6   5      151.38      158.03     11.39 o
  11   6   5     1350.45     1351.97     33.94 o
 -11   7   5        1.36        4.35      3.59 o
 -10   7   5      229.05      245.30     10.21 o
  -9   7   5       69.16       88.18     12.30 o
  -8   7   5      748.82      755.45     17.19 o
  -7   7   5      177.22      159.17      5.82 o
  -6   7   5      174.30      174.19      5.18 o
  -5   7   5      147.91      152.05      4.29 o
  -4   7   5       19.62       29.87      2.26 o
  -3   7   5      306.30      293.59      5.52 o
  -2   7   5      868.76      887.14     10.97 o
  -1   7   5       43.60       43.42      2.37 o
   0   7   5     2739.53     2808.71     30.01 o
   1   7   5      807.85      823.05     10.09 o
   2   7   5        2.29        4.11      1.58 o
   3   7   5      121.94      119.20      6.53 o
   4   7   5      359.13      355.93      7.02 o
   5   7   5      776.31      761.46     11.56 o
   6   7   5      165.00      143.17      5.75 o
   7   7   5      207.07      206.07      6.60 o
   8   7   5       63.78       79.06     14.70 o
   9   7   5      187.45      172.94     13.11 o
  10   7   5      188.54      165.75     11.86 o
  11   7   5       11.59        7.02      7.78 o
 -11   8   5        9.60        3.15      3.82 o
 -10   8   5       13.32       11.55      4.03 o
  -9   8   5       15.24       19.08      4.22 o
  -8   8   5      108.89      113.92      8.13 o
  -7   8   5       23.33       21.54      3.77 o
  -6   8   5      787.34      831.48     13.72 o
  -5   8   5      114.84       85.23      4.12 o
  -4   8   5      478.09      480.74      8.76 o
  -3   8   5      260.08      235.62      5.03 o
  -2   8   5       26.41       27.73      2.17 o
  -1   8   5        8.80        6.11      1.91 o
   0   8   5     1490.81     1546.58     16.80 o
   1   8   5        0.46        3.36      1.51 o
   2   8   5      492.68      438.43      7.82 o
   3   8   5        2.73        3.64      1.68 o
   4   8   5     1099.77     1011.10     16.21 o
   5   8   5      284.91      264.77      7.29 o
   6   8   5      237.15      237.55      7.14 o
   7   8   5      852.22      836.84     16.88 o
   8   8   5       66.11       55.44      6.92 o
   9   8   5      574.11      554.91     19.05 o
  10   8   5      216.86      210.07     12.74 o
 -10   9   5      145.72      148.79      9.28 o
  -9   9   5       82.27       93.20      7.35 o
  -8   9   5      145.97      158.00      8.72 o
  -7   9   5      139.27      150.70      6.44 o
  -6   9   5      171.74      162.33      5.43 o
  -5   9   5      877.13      830.79     16.99 o
  -4   9   5      684.82      639.24     10.70 o
  -3   9   5      508.14      519.47      9.85 o
  -2   9   5       36.61       46.78      3.52 o
  -1   9   5      763.45      751.23     11.24 o
   0   9   5      228.71      228.65      4.91 o
   1   9   5       32.80       29.58      3.04 o
   2   9   5      158.37      179.95     10.18 o
   3   9   5      543.95      548.46     14.27 o
   4   9   5      107.40      107.64      5.40 o
   5   9   5      439.64      419.65      9.68 o
   6   9   5      354.10      370.29      9.28 o
   7   9   5      200.27      202.20      7.02 o
   8   9   5       21.27       26.17      6.48 o
   9   9   5       34.48       36.17      6.42 o
  10   9   5      161.08      178.04     12.74 o
 -10  10   5      342.93      383.54     15.16 o
  -9  10   5       10.89        5.44      3.85 o
  -8  10   5       14.49       14.66      4.04 o
  -7  10   5       12.75       13.19      2.95 o
  -6  10   5        0.07        0.62      1.97 o
  -5  10   5        4.90        6.81      2.15 o
  -4  10   5       93.85       85.71      4.85 o
  -3  10   5        5.11        3.45      1.90 o
  -2  10   5      800.26      786.22     12.17 o
  -1  10   5       12.03       15.23      2.71 o
   0  10   5      947.41      955.25     22.72 o
   1  10   5       57.28       59.82      5.46 o
   2  10   5        6.04        4.72      2.16 o
   3  10   5      432.81      412.70      9.56 o
   4  10   5      208.67      189.31      6.62 o
   5  10   5       64.27       52.75      4.24 o
   6  10   5      876.64      872.66     15.91 o
   7  10   5       75.55       82.02      5.54 o
   8  10   5      461.03      479.82     19.60 o
   9  10   5       29.09       38.63      7.35 o
  -9  11   5        0.22        0.62      3.44 o
  -8  11   5       17.53       17.10      4.33 o
  -7  11   5      135.34      132.62      6.86 o
  -6  11   5       66.84       80.46      4.70 o
  -5  11   5      146.33      145.68      6.70 o
  -4  11   5      343.92      368.67     12.07 o
  -3  11   5      543.63      535.85     10.01 o
  -2  11   5       52.13       60.66      4.31 o
  -1  11   5      895.03      856.74     17.75 o
   0  11   5      136.19      133.24      7.38 o
   1  11   5        2.25        2.79      2.59 o
   2  11   5        2.38        0.07      2.44 o
   3  11   5      220.29      242.23      9.14 o
   4  11   5      442.71      374.34     11.61 o
   5  11   5      235.84      236.97      7.77 o
   6  11   5      441.62      405.41     10.37 o
   7  11   5       29.61       27.56      3.77 o
   8  11   5      153.47      174.99     12.32 o
  -8  12   5        7.40        2.87      3.71 o
  -7  12   5       63.74       75.90      5.55 o
  -6  12   5      652.98      606.12     11.75 o
  -5  12   5       44.19       54.01      5.41 o
  -4  12   5       86.86       82.10      6.40 o
  -3  12   5      789.98      800.08     14.86 o
  -2  12   5      341.82      321.71     10.42 o
  -1  12   5      369.05      371.96     11.26 o
   0  12   5        3.73        3.97      2.79 o
   1  12   5       93.95       88.94      6.48 o
   2  12   5       97.37       92.36      6.54 o
   3  12   5      125.87      108.67      7.04 o
   4  12   5       86.46       90.89      7.63 o
   5  12   5      250.62      241.49      8.08 o
   6  12   5       17.30       15.42      3.20 o
   7  12   5      756.51      802.99     16.14 o
  -7  13   5      346.85      331.81     14.36 o
  -6  13   5      848.74      915.37     17.29 o
  -5  13   5      408.72      421.30     10.87 o
  -4  13   5      129.61      132.74      6.80 o
  -3  13   5      498.36      517.50     13.97 o
  -2  13   5      714.78      707.48     16.69 o
  -1  13   5       40.78       33.25      4.59 o
   0  13   5       46.08       52.47      5.32 o
   1  13   5      148.11      141.05      8.19 o
   2  13   5      150.26      166.20      8.98 o
   3  13   5       16.36       17.02      3.82 o
   4  13   5      788.34      801.44     18.57 o
   5  13   5      232.05      234.20      9.76 o
   6  13   5      150.51      151.75     14.78 o
  -6  14   5       81.03       75.51      5.71 o
  -5  14   5      443.81      457.19     11.74 o
  -4  14   5       18.72       20.54      4.77 o
  -3  14   5      217.35      204.74     11.52 o
  -2  14   5       26.46       37.62      5.03 o
  -1  14   5       83.72       81.29      7.27 o
   0  14   5      331.69      318.89     18.24 o
   1  14   5       45.83       42.23      5.33 o
   2  14   5        0.62       -0.15      3.07 o
   3  14   5      442.95      445.56     13.58 o
   4  14   5      166.87      154.77      9.12 o
   5  14   5      407.79      372.97     12.69 o
  -4  15   5       76.46       73.87      6.81 o
  -3  15   5       16.38       23.24      6.34 o
  -2  15   5        0.41       -2.53      3.04 o
  -1  15   5       18.67       19.92      4.18 o
   0  15   5      451.76      469.64     14.31 o
   1  15   5      208.32      226.29     10.04 o
   2  15   5       55.54       56.31      6.14 o
   3  15   5       46.00       46.77      6.61 o
 -12   0   6      632.28      673.43     21.65 o
 -10   0   6      661.51      671.51     19.92 o
  -8   0   6       66.46       71.83      6.62 o
  -6   0   6     2687.60     2665.91     37.81 o
  -4   0   6       42.19       26.46      2.60 o
  -2   0   6     3853.78     4515.96     68.13 o
   0   0   6      160.23      167.63     10.91 o
   2   0   6      870.38      714.76     12.11 o
   4   0   6      758.15      713.55     12.56 o
   6   0   6      176.70      185.68     11.87 o
   8   0   6     2047.19     2046.86     59.08 o
  10   0   6      399.10      393.98     22.19 o
 -12   1   6      144.91      164.15      8.34 o
 -11   1   6      808.63      798.21     16.26 o
 -10   1   6      443.35      429.88     10.94 o
  -9   1   6      572.34      532.87     11.69 o
  -8   1   6     2349.08     2233.07     30.43 o
  -7   1   6     2504.63     2412.22     31.69 o
  -6   1   6       69.74       68.05      3.46 o
  -5   1   6      191.46      173.29      5.60 o
  -4   1   6      454.61      452.21      6.67 o
  -3   1   6     1069.11     1128.38     13.32 o
  -2   1   6     2278.86     2166.71     21.38 o
  -1   1   6     1310.65     1287.33     14.94 o
   0   1   6     1623.92     1576.08     19.25 o
   1   1   6     2608.97     2759.62     28.97 o
   2   1   6      650.36      732.99      8.70 o
   3   1   6     1477.31     1636.54     16.78 o
   4   1   6       13.14       24.00      3.57 o
   5   1   6       58.10       60.35      2.60 o
   6   1   6        0.11        0.05      1.28 o
   7   1   6     2595.43     2629.79     29.58 o
   8   1   6     2295.56     2303.46     42.30 o
   9   1   6       25.54       27.53      5.30 o
  10   1   6       76.56       74.99      8.15 o
  11   1   6       10.51        8.03      4.79 o
 -12   2   6       48.09       46.84      5.03 o
 -11   2   6      100.55       83.82      5.87 o
 -10   2   6        3.12        2.58      2.52 o
  -9   2   6        0.02       -2.26      2.16 o
  -8   2   6      861.82      798.68     15.14 o
  -7   2   6     2316.77     2299.32     30.54 o
  -6   2   6       14.83       15.82      1.80 o
  -5   2   6       81.54       82.64      3.64 o
  -4   2   6      416.31      406.50      6.93 o
  -3   2   6       30.56       18.80      1.62 o
  -2   2   6      414.79      426.63      8.66 o
  -1   2   6       38.58       44.08      3.07 o
   0   2   6      319.22      311.52      4.84 o
   1   2   6     1187.64     1108.91     11.98 o
   2   2   6      783.09      864.76      9.83 o
   3   2   6      731.26      706.66     10.26 o
   4   2   6      327.94      320.99      5.61 o
   5   2   6      449.79      461.59     11.19 o
   6   2   6      663.60      632.44      9.96 o
   7   2   6       97.67      103.91      4.83 o
   8   2   6       12.89       14.40      3.22 o
   9   2   6      515.67      534.78     13.63 o
  10   2   6       19.77       15.67      5.33 o
  11   2   6      539.46      570.53     37.03 o
 -12   3   6      243.06      239.80      8.94 o
 -11   3   6        3.60        3.15      2.76 o
 -10   3   6      449.37      440.11     11.09 o
  -9   3   6      122.18      128.48      7.61 o
  -8   3   6      215.91      201.28      6.82 o
  -7   3   6       45.94       40.93      3.65 o
  -6   3   6      128.19      123.15      6.07 o
  -5   3   6      500.41      465.35     11.74 o
  -4   3   6      350.97      325.78      6.00 o
  -3   3   6      379.08      360.73      7.09 o
  -2   3   6      517.95      521.31      8.04 o
  -1   3   6      366.60      326.14      6.12 o
   0   3   6      534.14      535.87      7.90 o
   1   3   6      109.96      160.77      3.05 o
   2   3   6       50.83       37.34      2.35 o
   3   3   6      284.51      258.96      5.47 o
   4   3   6     1377.56     1388.24     17.06 o
   5   3   6     1484.73     1398.39     19.66 o
   6   3   6      150.76      153.24      4.66 o
   7   3   6      530.48      504.88     12.26 o
   8   3   6      232.05      234.19      8.43 o
   9   3   6      401.20      397.17     11.64 o
  10   3   6      166.07      165.97      9.70 o
  11   3   6       65.78       61.46     18.30 o
 -12   4   6       24.90       20.03      5.82 o
 -11   4   6      300.57      295.76     10.86 o
 -10   4   6        8.64        7.96      2.95 o
  -9   4   6       33.86       30.85      4.01 o
  -8   4   6       26.12       27.92      3.36 o
  -7   4   6     1049.99     1031.82     14.98 o
  -6   4   6       61.92       56.70      2.95 o
  -5   4   6      206.32      209.48      5.12 o
  -4   4   6      117.17      135.88      3.66 o
  -3   4   6     1085.40     1055.33     12.27 o
  -2   4   6      388.99      421.62      6.33 o
  -1   4   6      173.23      165.41      3.59 o
   0   4   6      578.00      628.07      7.99 o
   1   4   6       28.62       27.50      2.13 o
   2   4   6      546.52      554.62      8.60 o
   3   4   6       23.18       18.23      2.46 o
   4   4   6       11.83        4.43      1.62 o
   5   4   6      200.97      194.48      5.13 o
   6   4   6       48.41       42.09      3.05 o
   7   4   6      124.58      105.27     12.27 o
   8   4   6        8.46       12.55      3.14 o
   9   4   6      340.35      332.72     10.89 o
  10   4   6      510.32      532.36     14.65 o
  11   4   6       86.77       81.49      8.99 o
 -11   5   6        7.27        6.76      3.72 o
 -10   5   6       54.36       63.27      5.96 o
  -9   5   6      133.02      133.19      7.75 o
  -8   5   6      107.43       99.83      5.52 o
  -7   5   6      153.77      149.74      4.95 o
  -6   5   6      502.17      507.35      8.98 o
  -5   5   6     1944.21     1931.78     22.59 o
  -4   5   6      858.13      881.48     11.12 o
  -3   5   6     1626.29     1644.26     24.09 o
  -2   5   6        3.28        5.56      1.32 o
  -1   5   6       17.31       14.82      1.55 o
   0   5   6     1269.53     1309.19     14.25 o
   1   5   6       66.11      104.25      4.42 o
   2   5   6      987.87      980.11     16.19 o
   3   5   6      626.02      611.30      9.60 o
   4   5   6     2354.93     2206.58     25.33 o
   5   5   6      619.33      623.13     10.10 o
   6   5   6      402.34      396.21      7.87 o
   7   5   6        3.08        2.53      1.75 o
   8   5   6      235.46      247.75     12.53 o
   9   5   6        0.46        0.98      2.82 o
  10   5   6       52.06       51.01      6.98 o
  11   5   6        2.73       10.38      5.30 o
 -11   6   6       48.90       50.05      6.07 o
 -10   6   6        4.54        3.96      4.50 o
  -9   6   6       35.28       27.32      4.24 o
  -8   6   6      142.76      147.57      7.57 o
  -7   6   6        9.79        9.90      2.35 o
  -6   6   6      132.90      135.86      4.22 o
  -5   6   6        0.03        5.31      1.75 o
  -4   6   6      148.92      150.06      4.60 o
  -3   6   6       43.88       44.43      2.87 o
  -2   6   6      328.08      281.64      5.30 o
  -1   6   6      363.19      378.33      6.92 o
   0   6   6      116.69       99.45      3.09 o
   1   6   6       75.33       86.43      3.70 o
   2   6   6      759.88      734.72     10.89 o
   3   6   6        3.98        6.49      1.77 o
   4   6   6      230.74      221.24      5.56 o
   5   6   6       27.99       40.86      3.03 o
   6   6   6      526.80      515.79      9.40 o
   7   6   6       22.68       26.01      3.25 o
   8   6   6      270.06      272.20     12.09 o
   9   6   6        1.29       -1.81      8.65 o
  10   6   6       44.02       42.90      6.81 o
  11   6   6        3.81       -1.73      4.28 o
 -11   7   6       70.58       68.91      6.89 o
 -10   7   6      487.05      469.54     14.34 o
  -9   7   6      337.44      319.00     12.83 o
  -8   7   6       24.14       27.75      4.32 o
  -7   7   6      346.46      309.42     10.01 o
  -6   7   6      178.94      173.05      5.34 o
  -5   7   6      930.29      876.50     11.75 o
  -4   7   6       34.56       28.48      2.33 o
  -3   7   6      879.72      900.49     11.55 o
  -2   7   6      137.67      140.68      4.29 o
  -1   7   6       26.21       21.15      2.33 o
   0   7   6     3015.37     3068.93     30.01 o
   1   7   6     2401.61     2396.76     27.14 o
   2   7   6       17.47       15.45      2.14 o
   3   7   6      260.24      262.98      6.06 o
   4   7   6       44.32       50.54      3.23 o
   5   7   6       53.49       65.07      3.66 o
   6   7   6      179.50      157.90      6.02 o
   7   7   6      254.85      248.93      7.40 o
   8   7   6      457.86      470.86     16.40 o
   9   7   6       28.01       33.77      6.11 o
  10   7   6       51.58       60.37      7.94 o
 -10   8   6        0.11        5.27      3.71 o
  -9   8   6      228.55      243.29      9.99 o
  -8   8   6      566.63      573.56     15.02 o
  -7   8   6      148.95      146.36      6.23 o
  -6   8   6       77.08       84.70      4.33 o
  -5   8   6      209.31      182.18      5.53 o
  -4   8   6      476.33      493.94      9.12 o
  -3   8   6       54.35       46.86      2.84 o
  -2   8   6      131.79      137.89      4.13 o
  -1   8   6     1149.87     1105.69     14.57 o
   0   8   6     1477.38     1410.38     20.15 o
   1   8   6     5037.11     5091.13     52.92 o
   2   8   6     2055.10     2038.27     24.10 o
   3   8   6       40.73       47.47      3.18 o
   4   8   6      695.80      597.12     17.68 o
   5   8   6      470.64      501.26     11.92 o
   6   8   6      154.94      150.83      8.32 o
   7   8   6      669.24      673.22     14.19 o
   8   8   6       13.15        5.74      3.94 o
   9   8   6       77.71       84.21      8.55 o
  10   8   6      401.33      427.31     17.40 o
 -10   9   6        1.46       -3.53      3.82 o
  -9   9   6      283.77      286.64     22.86 o
  -8   9   6      383.61      372.90     12.17 o
  -7   9   6       13.25       16.69      3.18 o
  -6   9   6      705.14      647.40     11.41 o
  -5   9   6        0.78       -0.19      1.75 o
  -4   9   6      123.08      114.22      4.81 o
  -3   9   6       65.54       61.01      3.67 o
  -2   9   6     1146.00     1169.05     15.89 o
  -1   9   6     4611.87     4629.32     54.61 o
   0   9   6      212.39      215.34      7.72 o
   1   9   6      794.57      795.23     13.59 o
   2   9   6      663.17      677.83     15.14 o
   3   9   6       16.38       23.09      2.99 o
   4   9   6       69.43       56.98      4.14 o
   5   9   6       59.59       59.51      4.30 o
   6   9   6      348.03      346.48      9.24 o
   7   9   6      156.35      145.64      6.69 o
   8   9   6      132.38      138.86     10.57 o
   9   9   6      514.27      515.50     18.63 o
  -9  10   6       44.38       45.51      5.79 o
  -8  10   6      118.94      125.48     10.21 o
  -7  10   6      218.86      237.22      7.99 o
  -6  10   6        3.47        0.48      2.43 o
  -5  10   6       14.69       12.34      2.45 o
  -4  10   6        1.18        0.45      1.89 o
  -3  10   6       36.82       36.49      3.11 o
  -2  10   6        2.14       -0.33      1.54 o
  -1  10   6      173.27      166.57      8.61 o
   0  10   6        5.54        4.12      2.70 o
   1  10   6      156.77      158.79      5.82 o
   2  10   6      168.57      168.52      6.08 o
   3  10   6      931.47      874.08     21.96 o
   4  10   6       49.36       49.96      4.18 o
   5  10   6        1.06        4.39      2.42 o
   6  10   6       37.85       29.77      3.75 o
   7  10   6       51.33       45.52      4.46 o
   8  10   6       42.09       37.15      6.40 o
   9  10   6      121.67      135.54     13.83 o
  -8  11   6       83.08       71.57      6.69 o
  -7  11   6        8.23        7.35      2.88 o
  -6  11   6        1.42        3.45      2.33 o
  -5  11   6      100.47       95.49      4.97 o
  -4  11   6        0.24       -0.26      2.00 o
  -3  11   6       52.83       53.69      4.28 o
  -2  11   6      837.65      808.75     19.71 o
  -1  11   6      479.28      464.99     12.53 o
   0  11   6      553.82      565.64     17.82 o
   1  11   6      159.80      158.98     10.15 o
   2  11   6       46.80       38.50      5.46 o
   3  11   6        0.01       -0.70      2.07 o
   4  11   6        8.15        6.07      2.62 o
   5  11   6      265.67      233.96      7.87 o
   6  11   6       13.67       11.55      3.12 o
   7  11   6        0.06       -3.47      2.31 o
   8  11   6      231.57      230.12     19.45 o
  -8  12   6        1.24       -1.03      3.38 o
  -7  12   6       53.85       46.93      5.67 o
  -6  12   6      156.09      164.68      8.74 o
  -5  12   6       71.51       74.07      6.49 o
  -4  12   6       57.47       69.84      5.82 o
  -3  12   6      149.47      138.56      7.93 o
  -2  12   6      392.77      412.50     12.14 o
  -1  12   6       35.76       31.64      4.48 o
   0  12   6       45.81       43.91      4.92 o
   1  12   6       97.36       88.31      6.43 o
   2  12   6      916.02      875.38     19.13 o
   3  12   6       15.19       11.92      3.47 o
   4  12   6       46.85       37.56      4.80 o
   5  12   6       49.99       53.02      5.98 o
   6  12   6        1.48        7.10      2.93 o
   7  12   6      285.45      288.00      9.43 o
  -6  13   6        3.55        9.67      3.22 o
  -5  13   6      198.59      224.89      9.47 o
  -4  13   6      221.77      214.90      9.09 o
  -3  13   6      475.59      490.23     13.80 o
  -2  13   6        2.80        3.98      3.15 o
  -1  13   6       58.83       66.39      5.93 o
   0  13   6      202.24      197.68      8.76 o
   1  13   6       43.40       49.11      5.37 o
   2  13   6       36.44       24.05      4.32 o
   3  13   6      318.19      343.37     11.76 o
   4  13   6       31.78       35.65      4.99 o
   5  13   6        1.46       -0.86      3.19 o
   6  13   6       12.99       11.17      3.94 o
  -5  14   6      140.73      149.42      8.98 o
  -4  14   6        3.10        4.70      3.54 o
  -3  14   6       30.04       31.14      4.91 o
  -2  14   6       86.10       87.72      6.92 o
  -1  14   6        3.22       -2.23      3.35 o
   0  14   6        0.74       -0.95      3.28 o
   1  14   6      188.98      194.77      9.90 o
   2  14   6       80.47       83.25      7.12 o
   3  14   6       75.86       69.35      6.46 o
   4  14   6       10.35        4.92      3.49 o
  -3  15   6       34.67       36.07      5.28 o
  -2  15   6        0.69       -4.23      2.82 o
  -1  15   6       25.39       19.48      4.60 o
   0  15   6        1.82        2.14      3.43 o
   1  15   6       17.95       22.40      6.30 o
   2  15   6        9.90       11.12      4.10 o
 -11   0   7       46.31       51.81      7.18 o
  -9   0   7      332.49      349.89     13.61 o
  -7   0   7      571.43      541.70     15.71 o
  -5   0   7     1483.98     1481.73     23.29 o
  -3   0   7     4141.65     4190.59     67.14 o
  -1   0   7        7.17        1.18      1.29 o
   1   0   7      806.63      747.87     14.68 o
   3   0   7     8870.42     9515.15    119.74 o
   5   0   7     1972.68     1941.14     28.68 o
   7   0   7     4294.38     3753.28    410.41 o
   9   0   7       86.77      101.74     12.39 o
  11   0   7      117.78      111.83     14.99 o
 -12   1   7        0.07       -0.76      2.99 o
 -11   1   7       22.82       32.91      4.26 o
 -10   1   7        0.59        1.79      3.16 o
  -9   1   7        2.88       -0.26      2.30 o
  -8   1   7      871.37      856.87     15.49 o
  -7   1   7      154.41      144.22      5.76 o
  -6   1   7      560.40      542.32      8.27 o
  -5   1   7     1662.78     1573.61     18.71 o
  -4   1   7      204.79      219.95      4.64 o
  -3   1   7      546.61      621.17      8.41 o
  -2   1   7      103.58      141.89      3.49 o
  -1   1   7      553.55      570.88      7.69 o
   0   1   7       82.83       54.69      3.19 o
   1   1   7     1156.29     1081.44     12.11 o
   2   1   7     1499.85     1483.50     15.68 o
   3   1   7      382.43      354.30      6.59 o
   4   1   7      753.95      700.52      9.01 o
   5   1   7       17.07       20.38      2.19 o
   6   1   7      151.61      156.13      4.77 o
   7   1   7      845.28      790.51     21.15 o
   8   1   7     2122.50     2122.49     43.51 o
   9   1   7      130.94      137.15     10.17 o
  10   1   7      108.91      114.31     21.18 o
  11   1   7       75.76       72.45     15.42 o
 -12   2   7      392.44      436.28     12.32 o
 -11   2   7       52.50       63.75      5.43 o
 -10   2   7       20.70       19.42      3.49 o
  -9   2   7      164.67      171.04      8.73 o
  -8   2   7        9.50        8.45      2.66 o
  -7   2   7       87.40       86.75      4.96 o
  -6   2   7        2.45        2.68      1.54 o
  -5   2   7       12.00       11.62      1.75 o
  -4   2   7      453.17      453.58      7.07 o
  -3   2   7       56.57       61.19      2.71 o
  -2   2   7        2.31        8.21      1.72 o
  -1   2   7      130.60      108.87      3.26 o
   0   2   7       67.45       56.87      2.81 o
   1   2   7      564.41      565.06      9.01 o
   2   2   7       16.15       21.83      1.98 o
   3   2   7       33.96       29.08      2.80 o
   4   2   7      978.49      935.67     25.12 o
   5   2   7      118.60      116.92      4.30 o
   6   2   7     1156.67     1145.16     15.51 o
   7   2   7      142.96      142.67      5.76 o
   8   2   7      359.22      355.21     13.85 o
   9   2   7      644.76      654.48     25.51 o
  10   2   7       12.01       13.14      5.05 o
  11   2   7      297.77      281.96     14.14 o
 -12   3   7       16.10       19.98      4.02 o
 -11   3   7       28.75       24.13      4.62 o
 -10   3   7      147.95      145.19      7.32 o
  -9   3   7       22.70       28.04      3.74 o
  -8   3   7       84.63       65.67      7.90 o
  -7   3   7       86.24       89.65      5.12 o
  -6   3   7       66.36       73.09      3.34 o
  -5   3   7      398.25      414.86     12.69 o
  -4   3   7       68.90       61.39      2.84 o
  -3   3   7      364.12      342.55      5.87 o
  -2   3   7     2798.41     2812.48     27.57 o
  -1   3   7     1386.11     1418.53     15.34 o
   0   3   7       28.48       22.99      1.76 o
   1   3   7      308.93      300.47      6.88 o
   2   3   7      354.19      380.00      7.00 o
   3   3   7       10.72        4.93      1.58 o
   4   3   7      607.08      576.51     10.59 o
   5   3   7        0.36        4.16      1.71 o
   6   3   7      327.15      317.04      8.10 o
   7   3   7      423.89      428.99      8.46 o
   8   3   7      169.28      163.02      8.81 o
   9   3   7      223.27      243.40     12.09 o
  10   3   7       76.98       81.24      8.55 o
  11   3   7       45.75       45.75      7.42 o
 -11   4   7        3.56        6.33      3.29 o
 -10   4   7        0.84        0.69      2.64 o
  -9   4   7        4.09        2.85      2.59 o
  -8   4   7      509.83      504.78     11.33 o
  -7   4   7       99.03       76.46      4.75 o
  -6   4   7        1.74       -0.95      1.08 o
  -5   4   7        8.67        8.70      1.69 o
  -4   4   7      213.19      209.20      5.09 o
  -3   4   7      147.01      147.89      3.86 o
  -2   4   7        1.50        0.94      1.18 o
  -1   4   7        3.16        1.43      1.12 o
   0   4   7     2338.71     2334.76     26.21 o
   1   4   7        0.39        1.14      1.38 o
   2   4   7      216.36      204.59      5.09 o
   3   4   7      529.33      495.67      8.54 o
   4   4   7        0.65       -0.17      1.55 o
   5   4   7      496.71      483.28      8.76 o
   6   4   7      825.91      811.24     14.02 o
   7   4   7       67.30       72.45      4.04 o
   8   4   7      192.57      192.07      8.11 o
   9   4   7       83.03       95.02     12.38 o
  10   4   7     1294.71     1364.81     33.58 o
  11   4   7        1.57       -1.55      4.38 o
 -11   5   7      304.26      317.81     14.77 o
 -10   5   7      700.56      752.98     18.32 o
  -9   5   7       71.56       81.93      5.51 o
  -8   5   7       88.75      103.38      5.76 o
  -7   5   7       92.87       86.02      4.31 o
  -6   5   7       35.69       49.48      3.00 o
  -5   5   7       28.69       23.28      2.34 o
  -4   5   7      102.58       98.84      4.55 o
  -3   5   7      646.57      623.34      9.94 o
  -2   5   7     1942.02     1898.79     22.29 o
  -1   5   7      245.54      226.81      4.67 o
   0   5   7     2300.14     2255.98     22.87 o
   1   5   7      909.72      904.99     12.68 o
   2   5   7      341.18      317.20      6.61 o
   3   5   7      451.89      458.85      8.34 o
   4   5   7       10.06       10.42      2.10 o
   5   5   7        8.78        4.78      1.84 o
   6   5   7      491.56      496.37      9.25 o
   7   5   7     1061.24     1056.99     17.44 o
   8   5   7      346.99      346.89     11.17 o
   9   5   7        0.24       -2.52      2.83 o
  10   5   7       30.62       36.02      6.48 o
 -11   6   7      244.23      245.43     11.13 o
 -10   6   7      241.59      269.25     10.85 o
  -9   6   7      681.34      695.75     17.33 o
  -8   6   7        3.19        4.04      2.49 o
  -7   6   7      173.64      180.72     10.56 o
  -6   6   7      190.25      147.84      5.02 o
  -5   6   7      745.58      686.69     10.07 o
  -4   6   7      161.85      162.36      4.52 o
  -3   6   7       11.51        4.62      1.69 o
  -2   6   7        9.80        7.50      1.68 o
  -1   6   7       23.17       25.81      2.06 o
   0   6   7      179.50      154.04      4.63 o
   1   6   7     3176.65     3127.65     34.30 o
   2   6   7       38.79       29.60      2.59 o
   3   6   7      235.23      219.92      5.70 o
   4   6   7       69.08       60.19      3.50 o
   5   6   7       63.41       56.80      3.55 o
   6   6   7      265.18      264.97      7.13 o
   7   6   7       41.13       46.84      3.73 o
   8   6   7       45.46       45.00      6.28 o
   9   6   7     1080.51     1108.51     28.36 o
  10   6   7        1.59       -0.53      4.90 o
 -10   7   7      476.94      511.98     15.41 o
  -9   7   7      482.74      483.03     14.25 o
  -8   7   7      130.84      117.46      7.61 o
  -7   7   7        0.28       -2.67      1.78 o
  -6   7   7       32.62       25.50      2.48 o
  -5   7   7      506.19      539.54      8.79 o
  -4   7   7      619.10      606.82     10.70 o
  -3   7   7      592.42      624.92     10.31 o
  -2   7   7     1094.10     1139.07     13.82 o
  -1   7   7      384.92      370.69      7.46 o
   0   7   7      132.01      142.29      6.01 o
   1   7   7     1043.32     1028.54     14.37 o
   2   7   7       63.54       68.85      5.10 o
   3   7   7        9.30       12.48      2.16 o
   4   7   7       35.29       39.74      3.04 o
   5   7   7      489.69      461.15      8.94 o
   6   7   7      101.09      102.24      5.60 o
   7   7   7      505.43      525.38     11.52 o
   8   7   7       36.02       37.90      6.01 o
   9   7   7       15.11       24.70      7.06 o
  10   7   7        1.89       -0.32      4.02 o
 -10   8   7       31.17       31.90      5.17 o
  -9   8   7        0.14       -0.72      3.33 o
  -8   8   7      149.43      145.14     10.35 o
  -7   8   7       35.98       45.70      4.20 o
  -6   8   7        1.69        3.96      2.09 o
  -5   8   7      353.63      305.06      7.25 o
  -4   8   7      371.99      352.91      6.86 o
  -3   8   7     1576.40     1503.43     17.49 o
  -2   8   7       54.08       48.77      3.15 o
  -1   8   7      454.40      440.05      9.94 o
   0   8   7        0.50        0.54      1.68 o
   1   8   7      733.29      720.32     11.45 o
   2   8   7     2293.84     2317.95     27.21 o
   3   8   7      861.49      837.76     12.85 o
   4   8   7      329.42      271.48      7.74 o
   5   8   7      364.66      372.21      9.29 o
   6   8   7      206.09      198.29      6.97 o
   7   8   7      176.15      184.55      6.88 o
   8   8   7      286.09      319.59     13.93 o
   9   8   7      289.81      320.07     20.46 o
  -9   9   7      167.69      196.95     10.78 o
  -8   9   7        3.97       -0.16      3.11 o
  -7   9   7      628.85      653.58     16.47 o
  -6   9   7      731.41      680.86     12.08 o
  -5   9   7      148.40      183.41      5.84 o
  -4   9   7        7.94       13.56      2.39 o
  -3   9   7      220.95      222.70      6.11 o
  -2   9   7       98.98       90.10      5.11 o
  -1   9   7      677.39      651.99     12.32 o
   0   9   7      178.38      168.08      5.96 o
   1   9   7      536.26      550.68      9.86 o
   2   9   7      169.07      168.54      6.13 o
   3   9   7      647.24      665.98     13.00 o
   4   9   7      115.60      120.51      5.97 o
   5   9   7      259.59      232.37      7.60 o
   6   9   7      365.56      352.80      9.54 o
   7   9   7       19.50       16.59      3.28 o
   8   9   7       36.70       35.75      6.92 o
   9   9   7       64.11       71.98      8.65 o
  -9  10   7       56.48       66.43      6.81 o
  -8  10   7      470.05      519.40     15.05 o
  -7  10   7       76.78       73.64      6.40 o
  -6  10   7      157.63      133.30      5.95 o
  -5  10   7       88.88       83.03      4.71 o
  -4  10   7      291.46      301.26      7.56 o
  -3  10   7        2.40        2.40      2.30 o
  -2  10   7      465.91      435.56     10.19 o
  -1  10   7        3.21        5.36      2.58 o
   0  10   7       17.64       18.56      3.49 o
   1  10   7      416.19      390.66     11.32 o
   2  10   7        2.04        5.18      2.41 o
   3  10   7       50.16       50.46      4.20 o
   4  10   7      541.55      590.89     12.64 o
   5  10   7        0.09        1.94      2.43 o
   6  10   7      547.27      560.29     12.59 o
   7  10   7       89.18       86.14      5.72 o
   8  10   7       19.48       26.72      5.91 o
  -8  11   7        8.83        1.17      3.60 o
  -7  11   7      388.63      388.58     13.09 o
  -6  11   7      730.96      786.75     13.86 o
  -5  11   7      270.82      275.29      7.81 o
  -4  11   7      196.40      209.74      7.42 o
  -3  11   7      346.75      326.01      9.07 o
  -2  11   7       84.56       72.56      5.86 o
  -1  11   7      156.61      150.88     11.11 o
   0  11   7       48.95       42.72      4.87 o
   1  11   7       92.97       96.47      6.59 o
   2  11   7       58.64       54.96      5.26 o
   3  11   7      488.16      471.50     11.15 o
   4  11   7      147.66      156.57      8.59 o
   5  11   7       35.21       32.73      4.78 o
   6  11   7        0.93        3.43      2.76 o
   7  11   7        0.39        0.60      3.12 o
  -7  12   7       20.69       23.38      5.78 o
  -6  12   7        4.86       -0.83      2.53 o
  -5  12   7      152.49      140.81      8.19 o
  -4  12   7       51.37       49.11      5.30 o
  -3  12   7      645.08      600.35     15.36 o
  -2  12   7       30.24       25.37      4.31 o
  -1  12   7       99.04       95.14      8.91 o
   0  12   7      169.71      185.69      8.63 o
   1  12   7      150.50      153.66      8.53 o
   2  12   7       92.61       82.18      6.54 o
   3  12   7      259.11      286.78     13.04 o
   4  12   7       24.06       24.24      4.32 o
   5  12   7      670.37      673.38     20.54 o
   6  12   7        2.06        1.66      2.91 o
  -6  13   7      343.04      361.60     12.15 o
  -5  13   7      161.42      158.94      9.03 o
  -4  13   7       69.87       78.98      6.64 o
  -3  13   7       20.81       25.07      4.37 o
  -2  13   7        3.68       13.20      3.75 o
  -1  13   7        1.66        3.83      3.24 o
   0  13   7      274.89      280.83     10.65 o
   1  13   7        1.25        3.17      3.33 o
   2  13   7       82.06       96.42     18.04 o
   3  13   7      101.22      110.97      7.81 o
   4  13   7       66.14       88.38     10.08 o
   5  13   7        0.39        2.25      3.43 o
  -4  14   7      621.24      675.77     17.47 o
  -3  14   7       31.49       29.87      4.74 o
  -2  14   7        2.93        7.15      3.53 o
  -1  14   7      122.07      119.82      8.19 o
   0  14   7      154.82      169.14      9.59 o
   1  14   7      132.79      134.72      8.92 o
   2  14   7       13.08       17.39      4.33 o
   3  14   7      164.16      158.89     14.83 o
 -10   0   8      187.62      196.20     17.29 o
  -8   0   8        0.06        4.42      3.53 o
  -6   0   8        2.52        1.50      2.33 o
  -4   0   8      121.88      115.52      5.28 o
  -2   0   8      305.41      296.63      7.69 o
   0   0   8     1931.55     1898.93     40.91 o
   2   0   8      213.05      213.23      6.67 o
   4   0   8       53.80       62.07      3.95 o
   6   0   8      672.04      705.53     26.08 o
   8   0   8       20.34       13.55      6.34 o
  10   0   8        8.86       11.53      6.92 o
 -11   1   8      964.26      960.16     18.82 o
 -10   1   8      150.45      142.22      7.32 o
  -9   1   8      491.23      477.54     11.54 o
  -8   1   8      136.30      127.17      6.44 o
  -7   1   8      476.14      474.26     10.62 o
  -6   1   8       18.15       17.69      2.17 o
  -5   1   8     1486.26     1481.63     19.84 o
  -4   1   8     1041.08      978.35     12.24 o
  -3   1   8     2845.66     2712.28     27.16 o
  -2   1   8     2545.74     2567.67     25.72 o
  -1   1   8      340.08      322.86      6.81 o
   0   1   8       30.12       28.50      2.21 o
   1   1   8      790.09      819.28     10.17 o
   2   1   8      843.39      888.00     10.76 o
   3   1   8       34.43       31.11      2.50 o
   4   1   8      209.25      185.84      5.05 o
   5   1   8     1133.33     1118.66     15.23 o
   6   1   8      978.26     1001.72     16.51 o
   7   1   8      867.81      899.91     15.67 o
   8   1   8       15.52       13.36      9.08 o
   9   1   8      477.22      497.89     17.87 o
  10   1   8        0.56        2.61      5.04 o
 -11   2   8       53.47       76.38      5.93 o
 -10   2   8      303.61      299.27      9.44 o
  -9   2   8      151.19      160.77      7.09 o
  -8   2   8      133.08      124.15      6.35 o
  -7   2   8     2048.17     2037.12     28.53 o
  -6   2   8     1611.49     1625.60     23.57 o
  -5   2   8      803.56      772.50     11.42 o
  -4   2   8        0.29        0.26      1.31 o
  -3   2   8      178.76      188.89      4.48 o
  -2   2   8       11.95       19.37      1.79 o
  -1   2   8     1128.97     1159.51     14.49 o
   0   2   8      262.49      243.68      4.88 o
   1   2   8        2.22        3.77      1.15 o
   2   2   8        0.40        4.72      5.36 o
   3   2   8      324.42      313.98      6.55 o
   4   2   8      922.28      910.18     13.05 o
   5   2   8       21.10       25.52      3.68 o
   6   2   8      580.86      547.80      9.73 o
   7   2   8        1.61        1.26      2.15 o
   8   2   8        0.00       -4.86      3.24 o
   9   2   8     1187.63     1172.44     29.75 o
  10   2   8       93.29       79.79      8.76 o
 -11   3   8        1.69        1.39      2.94 o
 -10   3   8       48.18       48.17      4.71 o
  -9   3   8        8.09        6.09      2.83 o
  -8   3   8      850.54      805.70     15.29 o
  -7   3   8     1635.51     1602.71     25.25 o
  -6   3   8     3273.63     3236.06     35.59 o
  -5   3   8      194.91      179.85      5.65 o
  -4   3   8      711.11      738.62     13.21 o
  -3   3   8      326.65      340.73      6.72 o
  -2   3   8     2456.00     2536.23     25.64 o
  -1   3   8      545.10      573.23      8.16 o
   0   3   8      938.02      865.39     10.68 o
   1   3   8      324.61      313.14      6.48 o
   2   3   8      732.49      681.03     11.80 o
   3   3   8     1385.29     1389.02     19.86 o
   4   3   8     2434.07     2466.05     28.36 o
   5   3   8      740.79      754.84     13.52 o
   6   3   8     1051.59     1030.02     18.05 o
   7   3   8       12.26        7.87      2.08 o
   8   3   8      644.29      643.84     19.97 o
   9   3   8       60.29       65.29      7.59 o
  10   3   8      574.09      614.09     20.76 o
 -11   4   8       49.64       51.20      5.19 o
 -10   4   8        1.43       -2.05      2.63 o
  -9   4   8      128.13      140.41      7.07 o
  -8   4   8       28.39       35.80      4.99 o
  -7   4   8        2.37        2.85      2.40 o
  -6   4   8      181.69      212.17      7.96 o
  -5   4   8      154.95      165.13      7.84 o
  -4   4   8      113.44      103.74      3.84 o
  -3   4   8      230.23      237.16      5.82 o
  -2   4   8      162.61      148.29      4.43 o
  -1   4   8      198.41      183.33      4.27 o
   0   4   8     1285.80     1272.02     16.48 o
   1   4   8       68.01       66.77      3.49 o
   2   4   8      315.80      308.88      6.71 o
   3   4   8     1221.82     1181.37     15.91 o
   4   4   8      151.78      148.74      4.86 o
   5   4   8      612.13      582.92     11.42 o
   6   4   8      202.65      195.10      5.76 o
   7   4   8        8.60        7.13      2.51 o
   8   4   8       72.80       75.24      5.98 o
   9   4   8      121.45      130.90     10.57 o
  10   4   8      401.88      388.03     16.18 o
 -11   5   8       66.08       58.10      8.24 o
 -10   5   8      119.44      130.88      8.38 o
  -9   5   8      201.67      190.77     10.19 o
  -8   5   8     1383.08     1331.34     25.79 o
  -7   5   8      922.49      869.94     15.76 o
  -6   5   8      757.88      777.41     12.25 o
  -5   5   8      573.89      481.29      8.12 o
  -4   5   8        0.28        1.66      1.57 o
  -3   5   8       22.06       16.98      1.97 o
  -2   5   8      367.07      340.86      6.68 o
  -1   5   8      187.69      177.40      5.07 o
   0   5   8     2992.34     2916.42     32.42 o
   1   5   8      497.29      489.23      8.81 o
   2   5   8     1425.87     1436.18     18.47 o
   3   5   8     1376.39     1392.06     18.18 o
   4   5   8     1431.04     1420.32     18.67 o
   5   5   8      436.80      384.55      8.11 o
   6   5   8       87.85       81.85      5.37 o
   7   5   8        1.08        1.68      2.00 o
   8   5   8      427.84      434.65     12.56 o
   9   5   8      428.09      457.46     41.65 o
  10   5   8      675.43      748.19     34.87 o
 -10   6   8       94.18       95.96      7.79 o
  -9   6   8      290.16      292.65     16.74 o
  -8   6   8      251.81      261.63     11.74 o
  -7   6   8        8.67        0.58      2.21 o
  -6   6   8       29.86       35.44      3.11 o
  -5   6   8      644.70      553.04     10.41 o
  -4   6   8      621.13      567.57     10.66 o
  -3   6   8        6.92        7.47      1.78 o
  -2   6   8       76.32       63.84      4.79 o
  -1   6   8      662.88      642.87     10.52 o
   0   6   8      321.00      320.13      6.98 o
   1   6   8       12.78        9.26      2.07 o
   2   6   8      398.81      386.53      9.19 o
   3   6   8       99.85       98.62      4.53 o
   4   6   8      241.52      216.09      5.97 o
   5   6   8        0.07        0.68      1.78 o
   6   6   8      196.64      207.75      9.56 o
   7   6   8       82.74       81.11      5.21 o
   8   6   8       38.56       35.96      5.81 o
   9   6   8       58.89       53.08      7.21 o
 -10   7   8      101.19      110.25      8.93 o
  -9   7   8      289.15      271.38     10.93 o
  -8   7   8       45.61       49.27      5.54 o
  -7   7   8      258.18      244.23      7.74 o
  -6   7   8      414.58      405.45      8.53 o
  -5   7   8     1447.17     1384.23     17.01 o
  -4   7   8       12.03       12.90      2.06 o
  -3   7   8      137.55      124.25      4.62 o
  -2   7   8       24.96       27.34      2.71 o
  -1   7   8     2071.13     1999.37     24.23 o
   0   7   8      325.32      347.40      7.43 o
   1   7   8      574.44      541.27      9.68 o
   2   7   8      818.48      823.84     12.80 o
   3   7   8      895.67      849.66     13.19 o
   4   7   8       17.65       15.45      2.40 o
   5   7   8       60.38       61.83      3.88 o
   6   7   8      722.72      684.56     13.62 o
   7   7   8      387.39      374.50     10.36 o
   8   7   8       29.14       23.93      5.30 o
   9   7   8      257.63      242.76     12.51 o
  -9   8   8      649.68      702.18     18.14 o
  -8   8   8        0.92       -1.85      3.02 o
  -7   8   8       27.27       32.56      4.51 o
  -6   8   8       22.86       23.67      2.95 o
  -5   8   8       45.17       37.68      3.35 o
  -4   8   8       24.34       20.73      2.39 o
  -3   8   8       93.77       77.40      4.79 o
  -2   8   8      181.70      175.65      5.40 o
  -1   8   8      741.43      728.92     11.86 o
   0   8   8      894.50      868.95     13.55 o
   1   8   8       12.56       11.22      2.20 o
   2   8   8      114.79      117.29      4.90 o
   3   8   8      607.11      603.98     10.78 o
   4   8   8      259.07      241.64      9.41 o
   5   8   8      468.15      414.99     10.21 o
   6   8   8        1.80        0.13      2.53 o
   7   8   8       28.83       42.74      4.31 o
   8   8   8      231.00      250.03     12.52 o
   9   8   8      117.90      130.76     10.69 o
  -9   9   8      141.19      112.60      8.36 o
  -8   9   8       74.05       64.58      8.01 o
  -7   9   8       86.43      110.19      7.58 o
  -6   9   8       17.97       29.07      3.33 o
  -5   9   8       71.47       52.99      3.89 o
  -4   9   8       81.02       79.52      5.16 o
  -3   9   8     1280.27     1226.99     19.78 o
  -2   9   8      694.59      688.50     19.09 o
  -1   9   8        6.96        3.89      1.89 o
   0   9   8      716.33      702.32     12.95 o
   1   9   8       37.50       37.49      3.20 o
   2   9   8       19.04       23.03      3.22 o
   3   9   8       11.38       20.04      3.12 o
   4   9   8      336.22      347.27      9.36 o
   5   9   8      408.65      406.01     10.43 o
   6   9   8      266.75      272.60      8.69 o
   7   9   8      678.14      644.31     13.87 o
   8   9   8       38.84       34.73      9.66 o
  -8  10   8      248.78      278.78     14.18 o
  -7  10   8       38.45       55.19     11.65 o
  -6  10   8        9.35        3.34      2.36 o
  -5  10   8      112.39      137.61      6.81 o
  -4  10   8      222.26      215.54     12.94 o
  -3  10   8      132.69      123.79      6.30 o
  -2  10   8        0.76        0.98      2.28 o
  -1  10   8       65.62       57.60      4.42 o
   0  10   8       96.22       87.28      6.31 o
   1  10   8      182.74      175.87      7.99 o
   2  10   8        3.19        2.96      2.66 o
   3  10   8       47.13       52.54      4.45 o
   4  10   8      100.98       95.26      5.82 o
   5  10   8       32.97       28.42      3.72 o
   6  10   8       31.26       37.24      4.20 o
   7  10   8      299.35      273.10      9.09 o
  -7  11   8       10.99       20.96      4.56 o
  -6  11   8       14.90       13.81      3.49 o
  -5  11   8        1.32        1.22      2.54 o
  -4  11   8      326.18      303.64     10.85 o
  -3  11   8      416.72      427.15     10.81 o
  -2  11   8     1200.70     1171.63     28.12 o
  -1  11   8       54.77       67.56      6.89 o
   0  11   8      263.42      253.18      9.59 o
   1  11   8      464.56      421.19     12.68 o
   2  11   8      650.94      549.44     17.42 o
   3  11   8       94.16       91.59      5.80 o
   4  11   8      476.10      477.08     11.77 o
   5  11   8      174.57      184.17      7.86 o
   6  11   8     1050.99     1063.33     19.60 o
  -6  12   8      113.48      134.62      7.47 o
  -5  12   8       81.68       85.29      8.55 o
  -4  12   8      186.15      203.59      9.10 o
  -3  12   8       64.89       65.59      9.67 o
  -2  12   8        1.82        2.21      3.10 o
  -1  12   8        3.35        1.18      3.26 o
   0  12   8      269.57      253.49     10.83 o
   1  12   8      117.61      109.19      7.58 o
   2  12   8      172.27      168.46      9.30 o
   3  12   8      275.60      293.46     11.40 o
   4  12   8       92.24      101.72      7.53 o
   5  12   8      131.28      124.17      8.26 o
  -5  13   8      136.20      132.88      8.51 o
  -4  13   8        0.03        0.38      3.44 o
  -3  13   8       45.21       46.19      5.54 o
  -2  13   8        7.33       13.42      3.88 o
  -1  13   8       63.38       63.19      6.20 o
   0  13   8      121.58      114.51      7.87 o
   1  13   8      454.15      479.47     14.42 o
   2  13   8      364.19      432.23     13.75 o
   3  13   8       74.19       78.50      6.98 o
   4  13   8       40.75       46.03      7.38 o
  -2  14   8       43.59       52.98      7.46 o
  -1  14   8      376.43      378.81     15.12 o
   0  14   8       38.53       38.72      5.38 o
   1  14   8      148.09      167.55      9.98 o
 -11   0   9      342.44      367.99     15.95 o
  -9   0   9        1.11        5.97      3.94 o
  -7   0   9      367.87      342.89     12.92 o
  -5   0   9       55.43       60.95      4.55 o
  -3   0   9       78.29       84.63      4.95 o
  -1   0   9       92.51      109.63      7.22 o
   1   0   9      219.33      226.60      7.76 o
   3   0   9      572.50      569.73     15.88 o
   5   0   9       59.09       54.40      5.87 o
   7   0   9      742.46      730.40     23.92 o
   9   0   9      265.17      268.90     19.02 o
 -11   1   9        4.05        7.79      3.41 o
 -10   1   9       42.28       50.18      4.96 o
  -9   1   9       81.97       76.06      5.49 o
  -8   1   9     1367.58     1359.83     22.05 o
  -7   1   9      912.23      907.81     16.27 o
  -6   1   9       17.75       16.42      2.37 o
  -5   1   9      104.14      103.72      4.09 o
  -4   1   9      804.81      804.43     13.95 o
  -3   1   9       73.27       62.77      3.11 o
  -2   1   9        0.99        0.77      1.17 o
  -1   1   9      359.51      348.24      6.15 o
   0   1   9     1044.92     1077.20     15.32 o
   1   1   9      929.01      941.47     11.63 o
   2   1   9     1036.97     1068.18     14.58 o
   3   1   9       29.74       41.50      3.46 o
   4   1   9        0.57       -1.50      1.87 o
   5   1   9      271.72      266.54      7.62 o
   6   1   9       61.08       60.14      4.44 o
   7   1   9      251.38      253.48      7.92 o
   8   1   9        1.57        3.36      5.04 o
   9   1   9      238.60      251.47     13.04 o
  10   1   9      151.93      163.19     12.32 o
 -11   2   9       67.09       61.78      5.67 o
 -10   2   9      546.87      550.15     13.48 o
  -9   2   9       37.30       45.05      4.60 o
  -8   2   9      159.44      130.97      6.67 o
  -7   2   9        1.29        1.72      2.30 o
  -6   2   9      605.97      601.28     10.29 o
  -5   2   9      131.57      129.98      4.27 o
  -4   2   9        8.05       14.96      2.00 o
  -3   2   9      534.91      573.31      8.66 o
  -2   2   9      497.13      439.76     11.21 o
  -1   2   9      174.94      161.19      4.17 o
   0   2   9        6.20        7.89      1.87 o
   1   2   9      220.34      208.69      6.41 o
   2   2   9      379.03      351.19      7.24 o
   3   2   9      153.38      168.34      5.04 o
   4   2   9      365.75      375.63      9.79 o
   5   2   9       29.91       26.83      3.19 o
   6   2   9      269.71      278.23      8.36 o
   7   2   9      688.13      679.31     13.57 o
   8   2   9       60.98       45.40      6.62 o
   9   2   9       38.61       39.37      6.62 o
  10   2   9      326.48      346.07     15.90 o
 -11   3   9       59.35       56.88      5.56 o
 -10   3   9      100.76       92.39      6.28 o
  -9   3   9      378.54      403.23     10.89 o
  -8   3   9       96.69      102.81      6.13 o
  -7   3   9        0.11        1.17      2.42 o
  -6   3   9      114.12      111.60      5.20 o
  -5   3   9       90.48      115.25      5.09 o
  -4   3   9        0.25        0.26      1.37 o
  -3   3   9      936.93      924.91     13.51 o
  -2   3   9      405.60      422.47      7.18 o
  -1   3   9      251.72      244.77      6.06 o
   0   3   9      811.11      794.67     12.05 o
   1   3   9      907.91      930.40     13.48 o
   2   3   9      113.24      104.06      4.35 o
   3   3   9     1253.85     1276.81     19.62 o
   4   3   9      362.88      355.87     10.94 o
   5   3   9      121.12      108.21      5.46 o
   6   3   9       11.48        9.08      2.69 o
   7   3   9      504.00      509.68     11.53 o
   8   3   9     1728.75     1763.89     39.41 o
   9   3   9       54.07       47.62      8.07 o
  10   3   9       54.23       56.85      8.03 o
 -10   4   9       15.26       15.38      3.71 o
  -9   4   9       26.94       33.71      4.21 o
  -8   4   9      147.11      155.19      7.12 o
  -7   4   9      320.30      338.76      9.27 o
  -6   4   9      109.62      116.73      4.73 o
  -5   4   9       25.80       29.70      3.03 o
  -4   4   9       14.97       15.96      2.27 o
  -3   4   9      141.74      135.07      4.10 o
  -2   4   9      392.33      381.05      6.81 o
  -1   4   9      828.47      844.88     12.75 o
   0   4   9      126.27      126.02      4.78 o
   1   4   9       80.93       67.24      5.20 o
   2   4   9       28.06       23.79      2.62 o
   3   4   9       15.61       10.27      2.91 o
   4   4   9        6.95        6.47      2.98 o
   5   4   9       40.71       47.33      4.00 o
   6   4   9      215.51      228.73      7.54 o
   7   4   9        8.18        9.94      2.89 o
   8   4   9     1233.13     1200.71     30.24 o
   9   4   9      177.32      198.04     12.43 o
 -10   5   9       20.73       25.05      5.10 o
  -9   5   9      123.09      114.11      6.66 o
  -8   5   9      114.43      123.43      9.53 o
  -7   5   9      772.58      788.46     18.89 o
  -6   5   9       15.23       13.38      2.47 o
  -5   5   9     1303.60     1303.54     16.22 o
  -4   5   9      393.40      419.56      7.56 o
  -3   5   9      311.95      313.38      6.27 o
  -2   5   9       76.44       71.27      3.90 o
  -1   5   9      173.98      178.09      5.39 o
   0   5   9      716.10      688.52     11.28 o
   1   5   9      620.31      628.04     10.68 o
   2   5   9      330.65      311.99      7.18 o
   3   5   9      123.26      128.69      4.95 o
   4   5   9      233.35      249.14      6.48 o
   5   5   9      227.40      254.32      7.58 o
   6   5   9      512.69      483.48      9.79 o
   7   5   9        6.77        4.50      2.36 o
   8   5   9       12.43       13.19      4.76 o
   9   5   9        0.01        1.30      4.28 o
 -10   6   9       11.59        9.20      4.07 o
  -9   6   9       48.78       45.24      8.07 o
  -8   6   9      106.39      104.40      7.42 o
  -7   6   9      113.15      116.19      7.48 o
  -6   6   9       93.63       82.94      6.86 o
  -5   6   9      196.69      216.36     11.19 o
  -4   6   9       10.04        5.27      2.17 o
  -3   6   9      231.19      212.01      5.27 o
  -2   6   9      163.29      152.39      5.07 o
  -1   6   9     1018.27      967.43     14.30 o
   0   6   9     1460.95     1427.54     18.89 o
   1   6   9      645.29      637.29     10.92 o
   2   6   9       31.57       30.29      3.19 o
   3   6   9        8.61       11.31      2.23 o
   4   6   9       58.95       42.73      3.43 o
   5   6   9        0.27        4.10      2.07 o
   6   6   9       37.94       37.12      3.78 o
   7   6   9      531.84      545.53     10.93 o
   8   6   9       45.76       35.88      6.10 o
   9   6   9      416.98      488.51     27.38 o
  -9   7   9       16.28       16.06      4.49 o
  -8   7   9        2.05       -0.59      3.16 o
  -7   7   9        1.75       -1.75      2.66 o
  -6   7   9      566.91      546.39     10.60 o
  -5   7   9      180.67      201.97      6.26 o
  -4   7   9      192.23      229.63      8.59 o
  -3   7   9      279.13      303.17      7.26 o
  -2   7   9      302.03      317.16      7.46 o
  -1   7   9       59.15       60.59      3.91 o
   0   7   9        3.42        5.08      2.03 o
   1   7   9      231.15      210.10      6.04 o
   2   7   9       60.51       60.59      3.80 o
   3   7   9       24.88       34.57      3.72 o
   4   7   9      189.27      187.26      5.99 o
   5   7   9      670.85      666.52     11.97 o
   6   7   9      180.06      171.65      6.95 o
   7   7   9       10.74       10.37      3.48 o
   8   7   9       60.47       58.39     12.39 o
  -9   8   9       32.10       29.14      5.15 o
  -8   8   9       31.25       46.30      5.54 o
  -7   8   9       36.06       43.92      7.04 o
  -6   8   9      165.40      188.72      8.02 o
  -5   8   9       45.27       37.97      3.41 o
  -4   8   9      109.33       94.24      4.81 o
  -3   8   9        2.32        3.31      2.06 o
  -2   8   9      253.18      240.99      6.59 o
  -1   8   9       54.16       58.98      3.86 o
   0   8   9       34.79       35.29      3.14 o
   1   8   9        0.74        2.68      2.89 o
   2   8   9      292.06      284.29      7.23 o
   3   8   9      347.16      341.37      8.10 o
   4   8   9       15.32       17.32      3.19 o
   5   8   9      143.50      137.32      6.77 o
   6   8   9      284.08      298.26     10.28 o
   7   8   9       46.75       55.93      4.91 o
   8   8   9      320.79      361.55     15.54 o
  -8   9   9      202.39      184.95     10.17 o
  -7   9   9      161.42      173.26      9.65 o
  -6   9   9        1.68       -0.12      2.45 o
  -5   9   9       13.98       12.32      3.08 o
  -4   9   9      193.02      192.38      7.23 o
  -3   9   9       61.46       60.59      4.71 o
  -2   9   9       30.29       27.85      4.10 o
  -1   9   9      134.77      131.98      6.77 o
   0   9   9      505.88      514.10     10.99 o
   1   9   9     1034.77     1041.97     15.82 o
   2   9   9        4.86        4.09      2.44 o
   3   9   9       63.63       67.71      4.96 o
   4   9   9      161.92      152.20      8.07 o
   5   9   9       28.55       31.40      3.99 o
   6   9   9        5.43        3.25      2.72 o
   7   9   9       18.63       17.35      3.61 o
  -7  10   9        1.86        1.13      4.27 o
  -6  10   9      198.60      207.72     13.23 o
  -5  10   9       11.53       11.94      3.19 o
  -4  10   9      147.94      148.18      7.16 o
  -3  10   9       15.75        4.72      2.72 o
  -2  10   9      106.74      104.21      7.70 o
  -1  10   9        5.02        0.20      6.20 o
   0  10   9      136.09      126.38      7.69 o
   1  10   9      697.99      675.93     13.90 o
   2  10   9      983.94      903.16     16.85 o
   3  10   9       15.79       10.67      3.11 o
   4  10   9      327.23      323.49      9.69 o
   5  10   9        0.40       -0.09      2.54 o
   6  10   9       96.91       78.96      5.87 o
  -6  11   9       77.93       87.53      6.14 o
  -5  11   9        0.32        0.71      2.61 o
  -4  11   9        1.93        3.71      2.84 o
  -3  11   9      482.84      492.36     13.98 o
  -2  11   9        1.67        1.93      2.97 o
  -1  11   9       55.07       56.64      6.01 o
   0  11   9      478.31      485.70     13.92 o
   1  11   9     1161.07     1087.16     22.68 o
   2  11   9     1403.41     1394.54     26.73 o
   3  11   9        0.27        2.53      2.82 o
   4  11   9       13.21       13.14      3.42 o
   5  11   9      105.19      106.50      6.77 o
  -5  12   9       51.94       40.24      5.41 o
  -4  12   9        0.16       -0.84      3.08 o
  -3  12   9       48.73       52.71      5.99 o
  -2  12   9        0.90        1.22      3.07 o
  -1  12   9      304.13      295.12     11.03 o
   0  12   9      157.83      145.25      8.81 o
   1  12   9       53.20       48.06      7.01 o
   2  12   9       35.92       28.19      4.95 o
   3  12   9      394.47      376.10     22.62 o
   4  12   9      119.00      107.69      7.92 o
  -3  13   9        6.04        4.83      3.65 o
  -2  13   9      146.96      149.71      9.26 o
  -1  13   9      131.51       98.83      9.37 o
   0  13   9        1.95        5.98      3.71 o
   1  13   9      169.76      171.25      9.87 o
   2  13   9       36.77       41.20      5.42 o
 -10   0  10        0.19       -0.16      4.27 o
  -8   0  10      556.52      596.14     18.75 o
  -6   0  10        1.35        4.48      3.04 o
  -4   0  10      207.67      198.38      8.45 o
  -2   0  10       17.36       20.72      3.32 o
   0   0  10       79.48       82.34      4.88 o
   2   0  10      210.76      194.13      9.27 o
   4   0  10       62.43       68.48      6.60 o
   6   0  10     1213.96     1197.20     43.95 o
   8   0  10       67.27       48.42      9.80 o
 -10   1  10       60.93       61.16      5.56 o
  -9   1  10       20.10       14.25      3.42 o
  -8   1  10        2.48        6.70      2.79 o
  -7   1  10       41.79       43.23      5.24 o
  -6   1  10      928.18      923.77     13.88 o
  -5   1  10     1695.19     1674.87     19.47 o
  -4   1  10      537.56      540.83      8.84 o
  -3   1  10     1594.54     1528.60     19.24 o
  -2   1  10        3.15        1.93      1.24 o
  -1   1  10      254.76      240.29      5.32 o
   0   1  10      131.59      132.00      4.92 o
   1   1  10      528.29      479.56      8.88 o
   2   1  10      709.14      678.64     11.03 o
   3   1  10     1497.54     1364.96     24.21 o
   4   1  10      769.85      772.94     14.50 o
   5   1  10      437.46      420.85     10.28 o
   6   1  10        1.39        0.38      2.37 o
   7   1  10       32.06       26.74      4.16 o
   8   1  10       30.12       33.42      6.07 o
   9   1  10      209.75      193.85     13.32 o
 -10   2  10       27.45       21.82      6.12 o
  -9   2  10       50.30       59.27      6.63 o
  -8   2  10      203.30      211.62      7.77 o
  -7   2  10       72.20       72.89      5.16 o
  -6   2  10       93.54       97.58      4.34 o
  -5   2  10       83.89       81.19      3.90 o
  -4   2  10       58.56       49.95      3.09 o
  -3   2  10     1133.56     1115.51     20.86 o
  -2   2  10      891.66      898.03     14.01 o
  -1   2  10        7.72        7.49      1.69 o
   0   2  10      339.57      351.06      7.52 o
   1   2  10        2.77        0.95      1.45 o
   2   2  10     1002.03      986.55     14.38 o
   3   2  10      156.22      169.43      5.39 o
   4   2  10        6.83        1.02      2.22 o
   5   2  10      843.09      805.18     15.10 o
   6   2  10        2.34        1.61      2.54 o
   7   2  10      814.91      813.99     15.70 o
   8   2  10       85.71       89.45      8.96 o
   9   2  10        0.75        3.47      5.91 o
 -10   3  10      347.66      382.58     11.28 o
  -9   3  10      633.78      655.90     14.73 o
  -8   3  10      402.75      374.68     17.93 o
  -7   3  10       14.25        7.45      2.73 o
  -6   3  10      956.95      978.88     18.23 o
  -5   3  10      599.38      578.02      9.44 o
  -4   3  10      448.08      430.13      8.49 o
  -3   3  10      168.53      166.18      4.65 o
  -2   3  10     1762.86     1720.47     19.42 o
  -1   3  10      295.84      302.42      8.84 o
   0   3  10     4907.02     4755.63     50.66 o
   1   3  10     1399.62     1375.29     18.65 o
   2   3  10      356.82      341.54      7.55 o
   3   3  10      913.86      958.91     16.60 o
   4   3  10      582.53      557.27     10.31 o
   5   3  10       24.81       23.44      3.27 o
   6   3  10      228.48      229.62      7.75 o
   7   3  10       70.70       73.56      5.28 o
   8   3  10        9.49       10.28      6.34 o
   9   3  10      423.48      434.56     17.63 o
 -10   4  10       34.58       32.58      4.87 o
  -9   4  10       76.76       75.05      5.86 o
  -8   4  10       52.87       53.62      4.83 o
  -7   4  10       55.97       54.69      4.65 o
  -6   4  10     1488.89     1418.22     17.74 o
  -5   4  10      309.01      276.39      6.85 o
  -4   4  10       31.85       30.43      2.56 o
  -3   4  10      431.05      445.03     11.47 o
  -2   4  10       95.89       99.55      5.18 o
  -1   4  10       16.55       20.07      2.85 o
   0   4  10      100.20      112.71      5.50 o
   1   4  10       88.47       95.96      5.13 o
   2   4  10        4.20        4.52      1.97 o
   3   4  10       23.19       24.32      2.80 o
   4   4  10       20.64       17.73      2.58 o
   5   4  10        1.84        0.92      1.90 o
   6   4  10      144.53      156.51      9.44 o
   7   4  10      178.88      186.91      7.84 o
   8   4  10       36.14       38.13      6.62 o
   9   4  10      226.75      222.05     12.59 o
  -9   5  10      405.21      454.22     12.12 o
  -8   5  10      404.46      391.85     10.82 o
  -7   5  10       99.80       95.27      7.45 o
  -6   5  10      583.38      560.91     11.39 o
  -5   5  10       60.38       62.29      3.95 o
  -4   5  10      176.08      155.92      6.04 o
  -3   5  10       65.40       66.93      4.07 o
  -2   5  10     1655.13     1645.51     23.33 o
  -1   5  10     1399.64     1403.03     19.02 o
   0   5  10     1407.01     1338.10     18.31 o
   1   5  10     1029.11     1020.54     16.31 o
   2   5  10       64.25       58.79      3.83 o
   3   5  10        9.06        8.36      4.20 o
   4   5  10        0.19       -0.31      1.85 o
   5   5  10      164.10      142.29      5.76 o
   6   5  10      763.37      743.98     24.75 o
   7   5  10      541.30      589.36     20.14 o
   8   5  10      675.86      695.55     55.19 o
  -9   6  10       10.63        8.63      4.92 o
  -8   6  10       63.47       58.98     10.52 o
  -7   6  10       19.33       21.08      4.28 o
  -6   6  10        5.43        9.39      2.82 o
  -5   6  10      113.60      103.81      5.64 o
  -4   6  10      264.32      254.60      7.64 o
  -3   6  10      157.66      152.35      5.51 o
  -2   6  10      582.22      570.27     10.61 o
  -1   6  10     1010.96      968.10     14.79 o
   0   6  10      509.60      516.71     10.02 o
   1   6  10      147.47      153.22      5.41 o
   2   6  10      129.94      125.21      5.58 o
   3   6  10      114.87      119.79      5.37 o
   4   6  10       73.02       60.95      4.63 o
   5   6  10        1.66        1.94      2.30 o
   6   6  10       65.02       63.29      4.44 o
   7   6  10       66.19       60.70      5.10 o
   8   6  10       21.16       25.94      8.93 o
  -8   7  10       87.87      116.63     13.34 o
  -7   7  10      276.55      280.88     15.11 o
  -6   7  10      277.43      252.04      7.80 o
  -5   7  10      178.63      168.24      6.81 o
  -4   7  10        4.01        3.85      2.32 o
  -3   7  10      712.84      698.72     12.21 o
  -2   7  10       91.80      104.79      5.07 o
  -1   7  10      276.62      281.05      8.29 o
   0   7  10      471.29      456.74     11.98 o
   1   7  10      627.24      601.08     12.72 o
   2   7  10        8.48       11.25      2.44 o
   3   7  10      493.51      499.66     11.58 o
   4   7  10      124.25      129.48      5.77 o
   5   7  10      517.37      488.02     10.30 o
   6   7  10      125.45      131.79     12.01 o
   7   7  10      492.38      499.50     15.43 o
  -8   8  10       94.68       92.21      7.47 o
  -7   8  10        0.91       -0.22      3.14 o
  -6   8  10        3.64        6.86      2.93 o
  -5   8  10       33.61       35.45      4.01 o
  -4   8  10       68.18       57.24      7.50 o
  -3   8  10      470.00      481.26     11.13 o
  -2   8  10        5.01        3.06      2.15 o
  -1   8  10        2.55        2.73      2.03 o
   0   8  10        0.37        0.87      1.94 o
   1   8  10      509.24      497.47     10.07 o
   2   8  10      109.09      121.16      5.63 o
   3   8  10      370.89      363.43      8.70 o
   4   8  10       79.24       70.06      5.11 o
   5   8  10       32.55       38.32      4.25 o
   6   8  10      167.96      161.24      7.54 o
   7   8  10       32.37       41.04      5.52 o
  -7   9  10        4.69       -1.05      4.02 o
  -6   9  10      345.80      362.48     10.28 o
  -5   9  10      668.85      670.64     14.41 o
  -4   9  10      507.91      497.86     12.04 o
  -3   9  10       57.59       53.81      4.64 o
  -2   9  10      101.38       89.24      5.66 o
  -1   9  10      105.39      105.85      6.84 o
   0   9  10       83.84       81.93      4.70 o
   1   9  10        9.53        7.72      2.81 o
   2   9  10       74.31       85.54      6.03 o
   3   9  10      883.26      882.96     16.81 o
   4   9  10      617.44      604.29     13.54 o
   5   9  10       68.17       71.94      6.62 o
   6   9  10      295.91      305.22      9.70 o
  -6  10  10        1.77       -0.52      2.64 o
  -5  10  10       35.58       37.54      4.35 o
  -4  10  10      250.48      242.05      8.52 o
  -3  10  10      572.07      550.02     12.93 o
  -2  10  10      102.37      102.62      6.30 o
  -1  10  10        1.75       -1.79      3.11 o
   0  10  10        1.57        2.34      3.09 o
   1  10  10       65.42       48.40      4.53 o
   2  10  10      146.77      139.26      7.95 o
   3  10  10      137.60      152.18      7.66 o
   4  10  10        6.00        7.05      3.05 o
   5  10  10      581.71      593.26     13.90 o
  -5  11  10      204.41      232.16      8.75 o
  -4  11  10      368.52      384.91     10.94 o
  -3  11  10        4.20        3.67      4.64 o
  -2  11  10       13.90        6.50      3.56 o
  -1  11  10       23.88       23.60      4.40 o
   0  11  10       65.57       55.18      5.74 o
   1  11  10      327.49      321.60     11.53 o
   2  11  10      165.76      206.54     16.94 o
   3  11  10       51.88       44.63      6.81 o
   4  11  10      773.81      829.71     17.18 o
  -3  12  10        0.09       -1.93      3.22 o
  -2  12  10       84.52       66.33      8.98 o
  -1  12  10       75.66       72.87      6.75 o
   0  12  10       50.55       69.55      6.64 o
   1  12  10       98.90       98.57      7.70 o
   2  12  10       24.95       28.89      4.97 o
  -9   0  11      136.67      148.97     10.99 o
  -7   0  11        0.33       -1.51      3.14 o
  -5   0  11     1185.44     1186.40     35.49 o
  -3   0  11      617.44      600.40     22.70 o
  -1   0  11        0.35       -0.04      2.10 o
   1   0  11      576.65      544.74     16.71 o
   3   0  11       13.50       13.17      5.62 o
   5   0  11      756.69      742.60     21.15 o
   7   0  11       68.45       92.55     11.10 o
  -9   1  11      266.27      301.17     15.43 o
  -8   1  11       65.50       59.80      5.03 o
  -7   1  11      179.58      167.14      7.45 o
  -6   1  11        4.99        4.04      2.08 o
  -5   1  11      212.34      188.13      5.38 o
  -4   1  11       10.35        6.36      1.91 o
  -3   1  11      378.62      381.17      7.30 o
  -2   1  11      184.75      197.43      5.09 o
  -1   1  11      315.65      323.18      8.78 o
   0   1  11      233.23      231.02      6.23 o
   1   1  11      255.02      243.61      7.73 o
   2   1  11        4.00        1.16      2.13 o
   3   1  11       34.47       32.24      3.65 o
   4   1  11       28.40       37.07      5.33 o
   5   1  11      236.49      240.75      8.13 o
   6   1  11      423.68      440.23     13.64 o
   7   1  11      282.19      305.11      9.54 o
   8   1  11      397.90      395.68     16.51 o
  -9   2  11       87.35       94.15      6.39 o
  -8   2  11        0.11       -0.16      3.49 o
  -7   2  11        8.59        9.46      3.65 o
  -6   2  11        0.25        0.66      1.97 o
  -5   2  11       43.43       38.96      3.06 o
  -4   2  11      436.00      439.10      8.13 o
  -3   2  11        0.20        0.05      1.26 o
  -2   2  11       48.06       45.07      3.44 o
  -1   2  11        0.20       -2.44      1.62 o
   0   2  11      425.10      403.16     13.20 o
   1   2  11        8.55        9.14      2.84 o
   2   2  11       60.66       68.89      4.83 o
   3   2  11        9.62        6.26      2.58 o
   4   2  11      106.55      100.41      5.91 o
   5   2  11      948.87      926.16     17.20 o
   6   2  11      313.42      282.91      9.03 o
   7   2  11        2.27        2.32      2.86 o
   8   2  11      128.64      140.74     11.50 o
  -9   3  11       52.29       49.85      5.15 o
  -8   3  11      165.94      161.83      7.64 o
  -7   3  11      124.53      118.84      6.93 o
  -6   3  11       85.16       93.02      4.50 o
  -5   3  11      573.15      542.69     14.20 o
  -4   3  11        0.16       -1.31      1.68 o
  -3   3  11      204.49      207.39      6.22 o
  -2   3  11      476.94      486.27      9.65 o
  -1   3  11       82.94       93.85      5.06 o
   0   3  11      438.25      436.93      9.02 o
   1   3  11       14.04        7.97      2.24 o
   2   3  11      730.98      762.49     14.76 o
   3   3  11      166.09      168.70      7.00 o
   4   3  11       17.84       18.28      3.20 o
   5   3  11        9.23       11.00      3.08 o
   6   3  11      221.26      217.88      7.93 o
   7   3  11      234.76      251.06     11.82 o
   8   3  11        0.65       -2.47      6.20 o
  -9   4  11       13.37       13.58      3.69 o
  -8   4  11      815.74      817.88     17.45 o
  -7   4  11      289.58      305.82      9.36 o
  -6   4  11        7.49        4.90      2.32 o
  -5   4  11       13.66        7.91      2.04 o
  -4   4  11      364.17      352.22      8.23 o
  -3   4  11      159.69      157.22     10.97 o
  -2   4  11      134.98      118.70      5.29 o
  -1   4  11      680.48      634.50     11.31 o
   0   4  11        2.27        0.86      2.45 o
   1   4  11       28.32       37.08      3.28 o
   2   4  11       46.82       47.65      4.05 o
   3   4  11      216.20      213.89      6.48 o
   4   4  11      357.66      338.19     11.32 o
   5   4  11      279.20      275.36      8.77 o
   6   4  11      277.43      286.91      9.13 o
   7   4  11       20.70       19.72      3.78 o
   8   4  11        1.87       -0.43      4.27 o
  -8   5  11        2.58        6.61      3.19 o
  -7   5  11      906.17      929.91     17.56 o
  -6   5  11     1498.19     1531.14     19.33 o
  -5   5  11      118.17      111.88      6.04 o
  -4   5  11       39.36       44.11      3.64 o
  -3   5  11       30.62       27.13      3.04 o
  -2   5  11      101.74      111.10      5.90 o
  -1   5  11      486.64      476.45     10.87 o
   0   5  11        0.34        1.71      2.13 o
   1   5  11       29.27       30.73      3.79 o
   2   5  11      439.62      483.55      9.89 o
   3   5  11     1397.60     1367.15     19.39 o
   4   5  11      973.77     1003.35     18.97 o
   5   5  11        9.73       15.78      3.36 o
   6   5  11       58.00       63.90      5.22 o
   7   5  11        6.13        4.23      2.97 o
  -8   6  11        0.48       -5.76      5.76 o
  -7   6  11      125.85      142.87      8.30 o
  -6   6  11       46.10       47.24      3.96 o
  -5   6  11       26.50       18.94      3.32 o
  -4   6  11        5.15        4.38      2.46 o
  -3   6  11      149.96      142.32      5.86 o
  -2   6  11       20.87       16.70      2.69 o
  -1   6  11      159.01      178.32     11.31 o
   0   6  11        8.81        6.08      2.24 o
   1   6  11      399.08      400.49      9.01 o
   2   6  11      189.67      196.61      6.40 o
   3   6  11        0.75       -2.27      2.54 o
   4   6  11      248.34      271.43      9.37 o
   5   6  11      512.59      483.07     12.02 o
   6   6  11        1.49        0.36      2.72 o
   7   6  11        7.67       12.07      3.97 o
  -8   7  11        7.80        1.90      3.74 o
  -7   7  11      589.39      562.32     19.81 o
  -6   7  11       34.07       38.42      4.98 o
  -5   7  11       30.40       41.00      3.83 o
  -4   7  11       16.49       20.03      3.36 o
  -3   7  11       44.54       40.49      3.65 o
  -2   7  11       32.42       34.52      3.40 o
  -1   7  11       85.48       78.90      4.69 o
   0   7  11      133.35      121.34      5.61 o
   1   7  11      618.53      614.09     11.98 o
   2   7  11      372.42      378.61     10.50 o
   3   7  11      397.68      435.97      9.75 o
   4   7  11      204.40      222.84      7.07 o
   5   7  11       51.79       56.49     12.03 o
   6   7  11      203.31      212.07      9.56 o
  -7   8  11       34.32       39.85      6.89 o
  -6   8  11      174.12      172.22      7.94 o
  -5   8  11      628.17      657.01     14.35 o
  -4   8  11      132.59      115.69      6.61 o
  -3   8  11      559.15      586.77     11.96 o
  -2   8  11       53.51       52.36      4.09 o
  -1   8  11        1.86       -0.13      2.07 o
   0   8  11      315.83      317.30      8.22 o
   1   8  11       11.32       19.28      3.04 o
   2   8  11      231.99      261.94      7.56 o
   3   8  11        6.56       10.22      3.29 o
   4   8  11       41.88       41.97      4.51 o
   5   8  11      148.28      157.30      7.91 o
   6   8  11       91.69       89.80      8.45 o
  -6   9  11       44.32       52.00      5.07 o
  -5   9  11       40.80       48.33      4.86 o
  -4   9  11       13.90       14.08      3.33 o
  -3   9  11      338.94      359.01     10.33 o
  -2   9  11      327.22      335.74     11.44 o
  -1   9  11      153.94      168.84      6.59 o
   0   9  11       86.94       77.75      4.87 o
   1   9  11      294.02      294.21      9.12 o
   2   9  11      364.24      392.33     12.85 o
   3   9  11       42.66       42.65      4.54 o
   4   9  11        0.97        0.83      2.74 o
   5   9  11        0.23        1.05      2.94 o
  -5  10  11        5.99        0.63      2.91 o
  -4  10  11      173.31      168.12      8.17 o
  -3  10  11        3.01        8.22      3.18 o
  -2  10  11       14.33       13.75      7.11 o
  -1  10  11      334.90      345.37     15.87 o
   0  10  11      187.22      161.89      9.26 o
   1  10  11        0.01        1.16      2.72 o
   2  10  11       14.91       20.81      3.78 o
   3  10  11        0.33        2.95      3.43 o
   4  10  11      421.46      425.41     11.80 o
  -3  11  11       48.63       26.78      5.64 o
  -2  11  11      706.24      751.39     26.01 o
  -1  11  11      388.04      427.78     13.69 o
   0  11  11       95.90       90.73      7.32 o
   1  11  11      213.73      212.78     10.55 o
   2  11  11      180.93      218.15     10.24 o
  -8   0  12       55.26       48.97      7.06 o
  -6   0  12        2.62        7.41      3.20 o
  -4   0  12      216.29      197.48     12.04 o
  -2   0  12      790.83      754.00     20.96 o
   0   0  12     1462.18     1498.56     33.50 o
   2   0  12      556.20      544.96     17.72 o
   4   0  12      584.68      597.40     19.05 o
   6   0  12       43.92       50.06      6.92 o
  -8   1  12      214.92      228.60      8.73 o
  -7   1  12      240.04      270.01      9.03 o
  -6   1  12      115.26      134.84      5.45 o
  -5   1  12        0.47        2.02      1.85 o
  -4   1  12        0.87       -0.30      1.77 o
  -3   1  12      114.31       98.05      4.66 o
  -2   1  12       63.33       63.28      4.14 o
  -1   1  12      122.38      118.89      6.32 o
   0   1  12     2142.48     2124.74     30.57 o
   1   1  12     2982.34     2939.10     39.54 o
   2   1  12      908.37      895.57     16.84 o
   3   1  12      638.50      568.63     12.91 o
   4   1  12        4.75        4.57      2.84 o
   5   1  12      503.88      489.38     12.20 o
   6   1  12       67.25       65.72      5.32 o
   7   1  12        3.36       -1.51      2.93 o
  -8   2  12        2.37        0.39      2.83 o
  -7   2  12        0.01       -1.90      2.59 o
  -6   2  12      168.59      188.70      6.16 o
  -5   2  12        6.81       10.65      2.26 o
  -4   2  12       57.55       60.74      3.70 o
  -3   2  12       16.14       12.25      2.55 o
  -2   2  12        0.20        1.80      2.01 o
  -1   2  12      245.61      245.78      6.86 o
   0   2  12      143.34      123.47      6.57 o
   1   2  12      133.53      136.78      6.91 o
   2   2  12      138.13      128.38      8.53 o
   3   2  12      148.09      148.95      7.27 o
   4   2  12      283.92      293.10      9.22 o
   5   2  12       73.09       60.62      5.14 o
   6   2  12       76.48       74.69      5.69 o
   7   2  12       59.63       59.51      5.34 o
  -8   3  12       57.54       66.48      5.64 o
  -7   3  12      238.11      245.62     10.04 o
  -6   3  12      115.48      122.46      5.65 o
  -5   3  12       93.17       85.69      6.15 o
  -4   3  12      101.66      106.16      5.36 o
  -3   3  12      426.72      424.33     11.42 o
  -2   3  12      315.11      300.21      7.72 o
  -1   3  12      145.27      130.39      5.86 o
   0   3  12       23.95       16.72      2.77 o
   1   3  12      751.16      739.53     18.84 o
   2   3  12      253.16      262.85     12.65 o
   3   3  12       45.42       42.01      4.32 o
   4   3  12      221.59      221.65      8.10 o
   5   3  12      235.09      271.62      8.95 o
   6   3  12      245.60      214.14      8.27 o
   7   3  12       84.29       90.91      6.70 o
  -8   4  12      156.09      154.77      8.07 o
  -7   4  12        0.45       -4.24      2.82 o
  -6   4  12      221.63      221.96      7.26 o
  -5   4  12      254.31      272.41      7.65 o
  -4   4  12       34.99       37.28      3.55 o
  -3   4  12        1.91        0.42      2.02 o
  -2   4  12       50.01       52.07      3.94 o
  -1   4  12      501.18      484.14     11.00 o
   0   4  12      270.45      264.62      7.29 o
   1   4  12        6.09        0.91      2.14 o
   2   4  12       40.65       34.11      4.02 o
   3   4  12      145.10      143.95      7.36 o
   4   4  12      107.14      103.20      6.30 o
   5   4  12      168.80      164.26     10.11 o
   6   4  12       54.33       50.79      5.04 o
   7   4  12      283.61      286.92     14.98 o
  -7   5  12        5.05       13.32     15.71 o
  -6   5  12       13.40        8.56      3.68 o
  -5   5  12      148.41      169.75      7.45 o
  -4   5  12      133.32      138.57      6.14 o
  -3   5  12      823.77      835.47     23.46 o
  -2   5  12      144.28      144.18      6.06 o
  -1   5  12       82.88       88.57      4.90 o
   0   5  12       33.49       26.08      3.13 o
   1   5  12        0.05       -1.09      2.18 o
   2   5  12       33.19       32.54      3.37 o
   3   5  12      305.98      294.72      9.25 o
   4   5  12       41.52       47.23      4.67 o
   5   5  12      246.18      257.56      9.03 o
   6   5  12      267.61      253.65     16.10 o
  -7   6  12       19.68       15.55      4.58 o
  -6   6  12      432.47      450.55     10.44 o
  -5   6  12       15.89       16.33      3.10 o
  -4   6  12      117.10      107.60      5.56 o
  -3   6  12       96.10       98.00      6.75 o
  -2   6  12       18.13       10.21      3.32 o
  -1   6  12        3.28        2.76      2.46 o
   0   6  12       63.18       76.01      5.22 o
   1   6  12       42.55       37.07      3.51 o
   2   6  12       57.73       51.84      4.09 o
   3   6  12       14.05       17.81      3.07 o
   4   6  12      149.28      157.12     10.57 o
   5   6  12        0.08       -0.06      2.68 o
   6   6  12      262.29      249.80      9.14 o
  -6   7  12      451.23      457.37     12.09 o
  -5   7  12      373.46      384.59     16.02 o
  -4   7  12      110.10      105.86      7.25 o
  -3   7  12      632.31      647.18     12.54 o
  -2   7  12        6.30        9.61      2.60 o
  -1   7  12      412.48      390.04      9.35 o
   0   7  12      119.12      118.75      5.89 o
   1   7  12       27.17       26.25      3.31 o
   2   7  12      296.94      301.97      9.18 o
   3   7  12      223.68      242.94     10.35 o
   4   7  12        2.39        2.45      2.50 o
   5   7  12      144.19      159.52      9.48 o
  -5   8  12      736.80      698.61     17.47 o
  -4   8  12       42.22       36.54      4.43 o
  -3   8  12       67.42       85.03      5.48 o
  -2   8  12       16.38        9.21      2.71 o
  -1   8  12      138.81      134.80      7.37 o
   0   8  12       98.52      109.56      5.77 o
   1   8  12       20.29       22.57      3.24 o
   2   8  12       48.92       63.10      4.68 o
   3   8  12       38.76       40.82      4.49 o
   4   8  12       29.98       38.45      5.27 o
  -4   9  12      143.82      147.66     13.36 o
  -3   9  12       25.48       17.83      4.13 o
  -2   9  12       14.24       10.45      3.30 o
  -1   9  12       61.09       62.07      4.65 o
   0   9  12      315.95      322.28      8.81 o
   1   9  12      213.13      220.75      8.36 o
   2   9  12      176.14      196.43      8.20 o
   3   9  12       81.99       94.27      6.52 o
  -2  10  12       22.47       16.56      4.30 o
  -1  10  12      142.25      138.04      8.76 o
   0  10  12        0.16       -1.27      3.17 o
   1  10  12       55.19       60.85      5.46 o
  -7   0  13      341.30      379.80     15.44 o
  -5   0  13      332.72      338.76     11.09 o
  -3   0  13      118.25      134.15      9.96 o
  -1   0  13        4.28       -0.41      3.45 o
   1   0  13      717.82      732.55     21.69 o
   3   0  13      555.35      533.94     18.33 o
   5   0  13      446.13      451.65     28.53 o
  -7   1  13        0.14       -0.83      2.97 o
  -6   1  13        5.91        3.90      2.36 o
  -5   1  13      797.87      787.95     12.55 o
  -4   1  13      820.13      822.83     15.05 o
  -3   1  13      488.87      512.25     10.60 o
  -2   1  13      419.49      448.49     11.41 o
  -1   1  13        0.19       -0.44      2.48 o
   0   1  13      750.62      729.91     15.30 o
   1   1  13       84.84       80.39      5.72 o
   2   1  13        4.47        8.93      3.02 o
   3   1  13      302.68      317.40     11.37 o
   4   1  13      135.52      177.14      8.20 o
   5   1  13      131.46      121.92      7.16 o
   6   1  13       13.79       17.36      3.87 o
  -7   2  13       69.41       74.55      6.52 o
  -6   2  13      588.08      615.12     12.01 o
  -5   2  13        0.32        1.30      2.29 o
  -4   2  13       18.72        7.77      2.65 o
  -3   2  13       67.11       64.98      4.92 o
  -2   2  13       15.19       15.12      2.80 o
  -1   2  13      320.41      328.21     15.89 o
   0   2  13      104.91      101.74      7.99 o
   1   2  13      205.73      190.41      7.81 o
   2   2  13      546.69      562.24     13.22 o
   3   2  13       43.39       46.17      4.83 o
   4   2  13      125.87      116.06      7.96 o
   5   2  13        0.23       -1.18      3.24 o
   6   2  13      117.61      127.31      7.51 o
  -7   3  13       88.92       84.33      8.99 o
  -6   3  13       89.49      102.41      6.25 o
  -5   3  13       41.20       41.69      5.03 o
  -4   3  13       90.36       92.93      5.24 o
  -3   3  13       25.31       32.54      3.53 o
  -2   3  13      153.63      156.42      6.40 o
  -1   3  13       87.55       87.80      5.03 o
   0   3  13      589.51      584.01     18.84 o
   1   3  13       74.44       93.92      6.12 o
   2   3  13       18.89       18.49      3.62 o
   3   3  13      183.59      188.29      8.42 o
   4   3  13      178.60      195.45     11.56 o
   5   3  13      237.63      262.01      9.30 o
   6   3  13       30.15       36.15      4.71 o
  -6   4  13       26.17       16.39      3.20 o
  -5   4  13      168.21      189.02      7.00 o
  -4   4  13       84.67       80.85      5.02 o
  -3   4  13        2.78        0.84      2.30 o
  -2   4  13      556.83      565.25     11.44 o
  -1   4  13       17.95       16.32      2.98 o
   0   4  13      306.20      287.68      7.97 o
   1   4  13       35.72       46.18      4.72 o
   2   4  13       48.58       46.26      6.86 o
   3   4  13       10.81        7.35      3.13 o
   4   4  13        8.67       12.58      3.40 o
   5   4  13       33.30       26.09      4.15 o
  -6   5  13      243.54      304.40      8.81 o
  -5   5  13       60.07       65.46      5.29 o
  -4   5  13       17.17       16.72      3.08 o
  -3   5  13       23.70       29.11      3.49 o
  -2   5  13      176.14      202.21     11.22 o
  -1   5  13      518.44      540.93     11.30 o
   0   5  13      278.99      298.73      8.43 o
   1   5  13      259.04      279.99      9.25 o
   2   5  13      288.46      296.29      9.65 o
   3   5  13        1.62        0.94      3.24 o
   4   5  13      146.68      155.26      8.11 o
   5   5  13        0.15       -3.95      2.63 o
  -5   6  13       32.86       39.49      4.09 o
  -4   6  13       10.26       11.01      2.98 o
  -3   6  13      744.50      764.98     15.69 o
  -2   6  13        0.07        3.38      2.54 o
  -1   6  13      131.54      146.55      6.68 o
   0   6  13        6.51        5.23      2.55 o
   1   6  13        1.39       -2.03      2.20 o
   2   6  13        9.13        5.73      2.96 o
   3   6  13      124.85      122.71      7.19 o
   4   6  13        5.77        1.00      3.41 o
  -5   7  13       46.94       44.36      4.34 o
  -4   7  13        5.93        4.86      3.05 o
  -3   7  13       34.56       34.75      3.81 o
  -2   7  13       92.20       86.58      5.31 o
  -1   7  13      366.01      384.77     15.07 o
   0   7  13      216.55      236.71      7.62 o
   1   7  13       98.29       93.91      5.70 o
   2   7  13       72.68       93.47      6.27 o
   3   7  13      125.03      109.97      6.94 o
  -3   8  13       20.37       21.31      3.84 o
  -2   8  13      715.25      786.31     16.35 o
  -1   8  13      269.48      247.18      8.82 o
   0   8  13        3.79       -0.11      2.68 o
   1   8  13       26.70       21.04      3.90 o
   2   8  13      157.07      167.37      8.22 o
  -6   0  14       82.83       72.08      6.60 o
  -4   0  14      591.27      638.44     20.65 o
  -2   0  14      263.63      271.22     13.04 o
   0   0  14      359.20      380.36     18.30 o
   2   0  14      111.45      100.30      9.47 o
   4   0  14      119.14      143.32     11.41 o
  -6   1  14        3.52        7.74      2.95 o
  -5   1  14       11.64        9.08      2.82 o
  -4   1  14      238.22      252.67      8.99 o
  -3   1  14       23.73       15.76      3.62 o
  -2   1  14      315.26      327.47     10.18 o
  -1   1  14      181.14      165.30      9.98 o
   0   1  14       29.88       40.33      4.55 o
   1   1  14        0.17        1.60      2.82 o
   2   1  14       67.89       73.69      5.81 o
   3   1  14        3.06       -1.09      2.69 o
   4   1  14       15.62       10.44      3.61 o
  -5   2  14       15.87       22.40      3.49 o
  -4   2  14      172.52      186.07      7.29 o
  -3   2  14      575.55      590.82     14.00 o
  -2   2  14       27.70       26.21      4.04 o
  -1   2  14      178.88      184.91      8.35 o
   0   2  14       43.46       43.85      4.78 o
   1   2  14      143.47      151.48      7.98 o
   2   2  14       22.48       30.81      4.42 o
   3   2  14        5.66        4.20      3.12 o
   4   2  14        3.12        2.31      3.45 o
  -5   3  14      439.95      444.07     12.08 o
  -4   3  14        3.75        3.11      2.55 o
  -3   3  14        2.52        3.02      2.54 o
  -2   3  14       13.12       15.09      4.62 o
  -1   3  14      202.99      207.23      8.50 o
   0   3  14        0.38       -1.17      2.83 o
   1   3  14      272.82      268.56      9.47 o
   2   3  14      446.73      433.77     12.14 o
   3   3  14       65.06       70.26      5.89 o
   4   3  14      134.92      126.99      7.58 o
  -5   4  14       47.67       59.62      4.78 o
  -4   4  14        0.06        0.86      2.57 o
  -3   4  14        7.09        8.24      2.73 o
  -2   4  14       22.33       20.30      3.29 o
  -1   4  14       43.12       44.60      8.63 o
   0   4  14        9.65        4.19      3.15 o
   1   4  14      775.88      803.12     17.03 o
   2   4  14       12.20        7.86      4.66 o
   3   4  14       17.87       18.54      3.84 o
  -4   5  14      205.35      207.60      7.45 o
  -3   5  14       76.35       86.88      7.48 o
  -2   5  14       12.57       13.99      3.17 o
  -1   5  14       35.90       40.61      4.06 o
   0   5  14        9.40       13.50      3.74 o
   1   5  14      128.01      128.40      7.63 o
   2   5  14       37.55       30.75      4.53 o
  -3   6  14      263.04      295.45      8.81 o
  -2   6  14      177.49      177.85      9.95 o
  -1   6  14      110.79      112.42      6.22 o
   0   6  14      299.92      296.98     10.05 o
   1   6  14        0.34        1.52      3.18 o
  -3   0  15      106.46      107.42      9.93 o
  -1   0  15      152.46      158.82     11.72 o
   1   0  15      377.25      415.98     17.31 o
  -3   1  15       48.80       42.19      4.97 o
  -2   1  15       86.26       97.91      6.86 o
  -1   1  15       48.97       46.36      5.14 o
   0   1  15      360.25      392.07     11.78 o
   1   1  15      670.85      694.47     16.23 o
  -3   2  15        1.40        5.48      3.30 o
  -2   2  15      105.92      114.13      7.30 o
  -1   2  15       11.15        6.40      3.54 o
   0   2  15      855.63      839.37     18.07 o
   1   2  15      541.87      558.58     14.40 o
  -2   3  15      118.22      139.79      7.95 o
  -1   3  15      325.88      348.88     12.77 o
   0   3  15        5.33        3.62      3.37 o
 
